# Supplementary material for: Association of diabetes mellitus with decline in ankle-brachial index among patients on hemodialysis: A 6-year follow-up study
Source: PLoS One. 2017 Apr 13;12(4):e0175363. doi: 10.1371/journal.pone.0175363 (PMC5391078; doi:10.1371/journal.pone.0175363)
Supplement: S1 File — (XLS) [file pone.0175363.s001.xls]

## Sheet: S1 dataset
ntimes	abi0_9	firstyear	sex	age	smoke_ever	HD_dur	HD_cause	DM	HTN	CVA	CAD	ABI_R	ABI_L	PWV_R	PWV_L	PWV_max	BH	HBC	albumin	trig	log_tg	chol	hdl	ldl	creat	kt_v_gotch	kt_v_daugirdas	ca	p	tcaxp	intact_pth	log_pth	uric	ABI_min	statin	ACEI_ARB	Aspirin	refyear	diff_sbp_dbp
7	0	2009	1	56	1	22.48	CGN	0	1	0	0	1.22	1.2	1480	1465	1480	164	10.9	4.01	121	2.08	169	51.9	70	11.61	1.37	1.57	9.8	5.8	56.84	981.7	2.99	8.1	1.2	0	0	0	0	59
7	0	2009	1	57	1	23.57	CGN	0	1	0	0	0.94	0.92	1416	1337	1416	163	12.3	4.01	93	1.97	160	52.9	61	12.16	1.11	1.29	10.1	3.7	37.37	374.19	2.57	9.7	0.92	0	0	0	1	65
7	0	2009	1	58	1	24.56	CGN	0	1	0	0	1.26	1.16	1298	1424	1424	164	12.1	3.82	57	1.76	160	62.9	65	11.25	1.2	1.39	9.4	5.7	53.58	579.17	2.76	8.8	1.16	0	0	0	2	43
7	0	2009	1	59	1	24.84		0	1	0	0	1.27	1.17	1565	1630	1630	163	11.9	3.85	58	1.76	143	63.2	53	9.64	1.12	1.31	9.5	3.9	37.05	386.95	2.59	8.5	1.17	0	0	0	3	72
7	0	2009	1	60	1	26.23	CGN	0	1	0	0	1.25	1.16	1811	1953	1953	165	11.9	3.94	62	1.79	145	60.1	53	10.97	1.13	1.3	9.7	5.1	49.47	570.73	2.76	9.7	1.16	0	0	0	4	80
7	0	2009	1	60	1	26.85	CGN	0	1	0	0	1.31	1.45	1775	2061	2061	150	10	3.75	88	1.94	167	45.2	78	9.18	1.29	1.47	9.7	4.2	40.74	543.45	2.74	8	1.31	0	0	0	5	54
7	0	2009	1	62	1	28.67	CGN	0	0	0	0	1.51	1.11	1676	1732	1732	163	13.5	3.8	58	1.76	144	51.8	60	9.31	1.17	1.34	9.4	3.4	31.96	775.67	2.89	7.7	1.11	0	0	0	6	41
5	1	2009	1	68	0	1.15	Gou	0	1	0	0	0.61	0.95	1479	1590	1590	158	10.3	4.09	89	1.95	173	37.1	104	11.78	1.11	1.3	10.2	7.1	72.42	866.62	2.94	12.2	0.61	0	0	0	0	62
5	1	2009	1	69	0	2.24	Gou	0	1	0	0	0.82	1.15	1645	1622	1645	158	9.9	3.61	94	1.97	154	31.9	87	11.58	0.99	1.17	9.5	6.6	62.7	506.98	2.7	7.9	0.82	0	0	0	1	56
5	1	2009	1	69	0	3.24	GOU	0	1	0	0	0.47	0.85	1889	1701	1889	158	9.6	3.61	74	1.87	148	30.3	89	11.41	1.26	1.46	9.5	5.2	49.4	1071.28	3.03	8.1	0.47	0	0	1	2	69
5	1	2009	1	70	0	4.26		0	1	0	0	0.69	1.06	1778	1578	1778	158	9.5	3.2	92	1.96	129	27.8	80	9.19	1.44	1.67	9.8	4.5	44.1	1374.74	3.14	7.2	0.69	0	0	1	3	62
5	1	2009	1	72	0	5.65	GOU	0	1	0	0	0.76	1.04	2075	1669	2075	158	10.3	3.29	68	1.83	122	35.3	67	10.04	1.59	1.87	10.2	4	40.8	358.01	2.55	8.5	0.76	0	0	1	4	67
7	0	2009	0	52	0	10.83	CGN	0	0	0	0	0.92	0.96	1564	1616	1616	151	10.6	4.11	165	2.22	197	45.9	105	10.45	1.51	1.8	10.3	3.9	40.17	264.49	2.42	8.1	0.92	0	0	0	0	49
7	0	2009	0	53	0	11.92	CGN	0	0	0	0	1.14	1.11	1482	1450	1482	151	9.7	3.89	145	2.16	180	42.4	88	10.86	1.49	1.79	10.6	3.2	33.92	43.85	1.64	7.3	1.11	0	0	0	1	42
7	1	2009	0	53	0	12.91	CGN	1	0	0	0	0.89	0.93	1649	1799	1799	151	10.3	3.94	146	2.16	142	41.2	65	11.23	1.47	1.73	9.3	5.3	49.29	514.99	2.71	8.1	0.89	0	0	0	2	54
7	1	2009	0	54	0	13.94		1	0	0	0	0.92	0.86	1633	1613	1633	151	11	3.91	220	2.34	196	44.1	111	10.23	1.59	1.89	9.4	2.6	24.44	270.2	2.43	7.1	0.86	0	0	0	3	56
7	1	2009	0	56	0	15.33	CGN	1	0	0	0	0.86	0.94	1925	1854	1925	151	10.7	3.79	159	2.2	203	50.7	110	11.1	1.58	1.92	10.3	3.8	39.14	446.3	2.65	9.5	0.86	0	0	0	4	70
7	0	2009	0	57	0	15.95	CGN	1	0	0	0	1.08	1.17	1684	1809	1809	151	10	3.88	235	2.37	208	45.2	107	10.47	1.58	1.85	10.4	3.6	37.44	785.64	2.9	10	1.08	0	0	0	5	55
7	0	2009	0	58	0	17.04	CGN	1	0	0	0	1.06	1.01	1569	1710	1710	151	10.1	3.83	154	2.19	201	39	113	10.14	1.67	1.96	9.2	4.3	39.56	306.15	2.49	8.6	1.01	0	0	0	6	55
3	0	2009	0	61	0	2.89	DM	1	1	0	1	1.21	1.17	1504	1582	1582	159	12.1	3.77	414	2.62	186	26.4	83	8.67	1.46	1.74	11.4	3.5	39.9	566.5	2.75	7.4	1.17	0	0	0	0	61
3	0	2009	0	61	0	3.97	DM	1	1	0	1	1.11	1.12	2033	1781	2033	159	9.3	3.62	127	2.1	154	45.3	66	8.68			7.9	3.6	28.44	422.62	2.63		1.11	0	0	0	1	85
3	1	2009	0	62	0	4.97	DM	1	1	0	0	0.82	1.12	1616	1726	1726	159									1.5	1.79							0.82	0	0	0	2	78
2	0	2014	0	67	0	0.61	DM	1	1	0	0	0.99	0.93	1929	3276	3276	165	10.6	3.7	190	2.28	196	34.6	109	6.87	1.28	1.49	8.9	4.5	40.05	40.82	1.61	6.9	0.93	0	0	0	0	40
2	1	2014	0	68	0	1.68	DM	1	1	0	0		0.72	4717		4717	165	8.6	3.67	132	2.12	187	44.3	91	6.54	1.66	1.92	9.2	4.9	45.08	329.4	2.52	7.2	0.72	0	0	0	1	87
3	0	2009	0	59	0	12.63	DM	1	1	0	1	1.12	0.96	2579	2510	2579	150	10.4	4.07	78	1.89	139	41.4	69	9.64	1.24	1.53	8.9	5.9	52.51	51.42	1.71	9.4	0.96	0	0	1	0	61
3	1	2009	0	60	0	13.72	DM	1	1	0	1	0.82	0.71	1158	1424	1424	150	11.4	3.95						8.26	1.62	1.94	11.6	1.9	22.04	55.97	1.75	9.3	0.71	0	0	1	1	44
3	1	2009	0	61	0	14.72	DM	1	1	0	0	1.03	0.89	2298	2190	2298	150	11.3	3.85	139	2.14	161	37.6	86	8.74	1.52	1.82	7.3	6.5	47.45	19.5	1.29	7.2	0.89	0	0	0	2	95
7	0	2009	0	55	0	11.05	CGN	0	1	0	0	1.08	1.09	1697	1724	1724	160	9.6	4.28	154	2.19	238	48.6	133	11.57	1.38	1.63	8.9	5	44.5	388.24	2.59	10.7	1.08	1	0	0	0	80
7	0	2009	0	55	0	12.13	CGN	0	1	0	0	1.03	1.04	1627	1664	1664	160	8.4	3.91	105	2.02	208	44.3	118	12.01	1.42	1.71	7.9	4.8	37.92	411.66	2.61	10.6	1.03	0	0	0	1	56
7	0	2009	0	56	0	13.13	CGN	0	0	0	0	1.03	1.05	2062	1958	2062	160	9.6	4.11	140	2.15	224	46	128	12.48	1.34	1.61	8.9	5	44.5	349.31	2.54	10.2	1.03	0	0	0	2	79
7	0	2009	0	57	0	14.16		0	0	0	0	1.15	1.02	2034	1996	2034	160	9.3	4.2	153	2.18	248	47.1	158	11.99	1.49	1.76	9.1	4.8	43.68	166.99	2.22	9.4	1.02	0	0	0	3	64
7	1	2009	0	59	0	15.55	CGN	0	0	0	0	0.92	0.88	1671	1420	1671	160	10.3	4.41	158	2.2	149	46.5	63	12.6	1.49	1.78	9.8	4.2	41.16	544.4	2.74	10.5	0.88	0	0	0	4	63
7	0	2009	0	60	0	16.17	CGN	0	0	0	0	1.22	1.1	2562	1985	2562	160	11.4	4.39	176	2.25	193	48.8	91	12.42	1.51	1.79	9.5	5	47.5	276.84	2.44	9.3	1.1	0	0	0	5	68
7	0	2009	0	61	0	17.25	CGN	0	0	0	0	1.01	1.05	1994	1629	1994	160	10	3.93	180	2.26	257	50.8	149	10.58	1.47	1.73	8.7	3.6	31.32	251.27	2.4	10.3	1.01	0	0	0	6	68
7	1	2009	1	33	0	14.2	SLE	0	1	0	0	0.9	0.89	1957	1856	1957	165	13.5	4.23	110	2.04	192	37.4	106	13.74	1.44	1.75	9.8	5.5	53.9	305.92	2.49	7.5	0.89	0	0	0	0	67
7	0	2009	1	34	0	15.28	SLE	0	1	0	0	0.98	0.97	2228	1946	2228	165	14.2	3.95	98	1.99	174	38.3	88	13.66	1.52	1.83	9	4.4	39.6	366.4	2.56	7.9	0.97	0	0	0	1	57
7	0	2009	1	35	0	16.28	SLE	0	1	0	0	1.03	1.06	1960	1939	1960	165	13.4	3.85	109	2.04	175	37.2	98	13.4	1.4	1.73	8.4	5.9	49.56	537.72	2.73	8.1	1.03	0	0	0	2	55
7	0	2009	1	36	0	17.3		0	1	0	0	1.07	1	1703	1919	1919	165	13.3	3.89	92	1.96	185	39.9	108	12.98	1.49	1.8	8.6	6.2	53.32	385.35	2.59	7.9	1	0	0	0	3	49
7	0	2009	1	37	0	18.7	SLE	0	1	0	0	1	1.04	1908	2042	2042	165	14.4	4	94	1.97	180	39.2	100	13.49	1.47	1.82	9	5.9	53.1	573.67	2.76	9.7	1	0	0	0	4	56
7	0	2009	1	38	0	19.32	SLE	0	1	0	0	1.03	1.07	2112	2106	2112	165	13.2	4.08	81	1.91	164	42.4	86	12.2	1.61	1.9	9.1	4.7	42.77	373.78	2.57	6.8	1.03	0	0	0	5	60
7	0	2009	1	39	0	20.41	SLE	0	1	0	0	1.08	1.05	1933	2118	2118	165	13.2	3.78	69	1.84	171	40	99	13.42	1.36	1.62	8.1	5.4	43.74	702.94	2.85	8.8	1.05	0	0	0	6	63
7	0	2009	0	65	0	8.28	CGN	0	1	0	0	1.1	1.14	1651	1687	1687	157	9.7	4.08	146	2.16	214	54.7	102	8.87	1.31	1.54	9.5	5.6	53.2	103.53	2.02	6.3	1.1	0	0	0	0	77
7	0	2009	0	66	0	9.37	CGN	0	1	0	0	1.24	1.29	1959	1865	1959	157	10.2	3.94	123	2.09	211	59.6	96	8.31	1.59	1.84	6.9	5	34.5	151.62	2.18	6.5	1.24	0	0	0	1	87
7	0	2009	0	66	0	10.37	CGN	1	1	0	0	1.06	1.26	1510	1403	1510	157	9.3	3.81	167	2.22	197	44.1	93	8.32	1.62	1.91	8	4.7	37.6	133.97	2.13	6.4	1.06	0	0	0	2	89
7	0	2009	0	67	0	11.39		1	1	0	0	1.29	1.34	1982	1941	1982	157	9.6	3.85	158	2.2	229	52.1	126	8.92			8.3	4.8	39.84				1.29	0	0	0	3	64
7	0	2009	0	69	0	12.78	CGN	0	1	0	0	1.06	1.2	1686	1497	1686	157	10.1	4.09	212	2.33	240	56.6	124	9.1	1.61	1.95	9	5.3	47.7	213.82	2.33	9.1	1.06	0	0	0	4	65
7	0	2009	0	70	0	13.4	CGN	0	1	0	0	1.03	1.1	1629	1553	1629	157	9.1	3.87	218	2.34	199	50.5	93	8.08	1.72	2.07	8.3	4	33.2	138.33	2.14	5.2	1.03	0	0	0	5	85
7	0	2009	0	71	0	14.47	CGN	0	1	0	0	1.16	1.14	1645	1576	1645	157	9	3.61	216	2.33	208	52.7	101	8.01	1.78	2.28	8	3.6	28.8	158.58	2.2	5.9	1.14	0	0	0	6	88
5	0	2009	0	52	0	16.2	PKD	0	0	0	0	1.1	1.01	1347	1350	1350	145	9.6	4.13	116	2.06	217	49.7	106	9.1	1.69	2.01	10.8	4.1	44.28	574.16	2.76	8.3	1.01	0	0	0	0	56
5	0	2009	0	55	0	19.31		0	0	0	0	1.13	1.05	1413	1445	1445	145	9.6	4.12	67	1.83	129	48.7	55	9.06	1.3	1.56	10.4	4.4	45.76	809.08	2.91	7.6	1.05	0	0	0	3	63
5	0	2009	0	56	0	20.7	PKD	0	0	0	0	1.04	0.99	1619	1494	1619	145	10.8	4.02	65	1.81	137	49.7	61	9.49	1.43	1.68	10.4	4.1	42.64	239.52	2.38	9.7	0.99	0	0	0	4	66
5	0	2009	0	57	0	21.32	PKD	0	0	0	0	1.19	1.17	1500	1505	1505	145	11.7	4.07	80	1.9	191	47.5	100	9.39	1.81	2.16	10.1	4.5	45.45	980.26	2.99	7.3	1.17	0	0	0	5	51
5	0	2009	0	58	0	22.39	PKD	0	0	0	0	1.06	1.07	1787	1742	1787	145	10.1	4.01	117	2.07	236	50.1	129	8.82	1.68	2.03	10.1	3.7	37.37	746.99	2.87	5.8	1.06	0	0	0	6	83
6	0	2009	1	46	1	21.72	SLE	0	0	0	0	1.18	1.21	1457	1676	1676	168	10.3	4.27	112	2.05	193	33.3	109	11.72	1.14	1.44	9.8	7.4	72.52	932.49	2.97	6.9	1.18	0	0	0	0	53
6	0	2009	1	47	1	22.81	SLE	0	0	0	0	1.04	1.11	1384	1160	1384	168	11	3.93	94	1.97	182	37.5	94	11.52	1.28	1.56	9.7	7.1	68.87	105.88	2.02	7.8	1.04	0	0	0	1	43
6	0	2009	1	49	1	25.24		0	0	0	0	1.08	1.11	1594	1640	1640	168	9.1	3.9	126	2.1	115	33.4	51	9.59	1.3	1.56	9.7	6.1	59.17	326.54	2.51	5	1.08	1	1	0	3	39
6	0	2009	1	50	1	26.63	SLE	0	1	0	0	1.05	0.96	1240	1289	1289	168	9.1	4.12	116	2.06	216	37.9	127	14.07	1.21	1.47	10.8	3.6	38.88	240.26	2.38	5.8	0.96	1	1	0	4	52
6	0	2009	1	51	1	27.25	SLE	0	1	0	0	1.23	1.39	1865	2233	2233	168	9.3	4.19	93	1.97	255	41.9	162	9.77	1.18	1.41	10.5	6.4	67.2	999.28	3	4.9	1.39	1	1	0	5	56
6	0	2009	1	52	1	28.32	SLE	0	1	0	0	0.98	0.95	1420	1628	1628	168	8.8	4.22	261	2.42	290	34.7	172	8.87	1.36	1.57	10.7	4.4	47.08	527.01	2.72	6	0.95	1	1	0	6	72
2	0	2013	0	63	0	0.78	HTN	0	1	0	0	1.24	1.24	1807	1835	1835	150	10.9	3.61	104	2.02	156	44.2	79	9.77	1.53	1.79	8.6	5.2	44.72	689.93	2.84	10.1	1.24	0	0	0	0	61
2	0	2013	0	64	0	1.4	HTN	0	1	0	0	1.21	1.25	1861	1925	1925	150	11.3	3.92	147	2.17	186	48	90	10.1	1.58	2	8.6	6.4	55.04	60.96	1.79	10.1	1.21	0	0	0	1	73
3	0	2009	0	80	0	5.78	CGN	0	0	0	0	1.07	1.1	1886	1995	1995	134	8.2	3.09	128	2.11	130	22.3	76	5.58	1.13	1.31	8.3	2.9	24.07	179.77	2.25	4	1.07	0	0	0	0	69
3	0	2009	0	80	0	6.87	CGN	0	0	0	0	0.98	1.06	1531	1601	1601	134	8.5	2.83	114	2.06	110	23.7	60	6.06	1.89	2.21	7.9	1.3	10.27	496.44	2.7	3.6	0.98	0	0	0	1	57
3	1	2009	0	81	0	7.87	DM	1	1	0	0	1.18	0.87	3308	1846	3308	153	6.6	2.44	95	1.98	109	17.5	66	6.7	1.45	1.7	7.3	3.4	24.82	429.88	2.63	4	0.87	0	0	0	2	66
6	0	2009	0	56	0	15.04	SLE	0	0	0	0	1.26	1.27	2122	2230	2230	154	9.9	3.28	63	1.8	120	34.1	72	7.22	1.59	1.82	8.5	1.8	15.3	125.66	2.1	7.6	1.26	0	0	0	0	56
6	0	2009	0	57	0	16.13	SLE	0	0	0	0	1.25	1.4	2680	2530	2680	154	11.3	3.63	172	2.24	183	31.4	104	8.14	1.66	1.95	8.5	5.1	43.35	1077.44	3.03	8.3	1.25	0	0	0	1	45
6	0	2009	0	57	0	17.13	SLE	0	0	0	0	1.29	0.95	3096	2927	3096	154	12.2	3.99	340	2.53	229	30.2	115	7.91	1.49	1.75	9.4	3.8	35.72	923.06	2.97	7.1	0.95	0	0	0	2	74
6	0	2009	0	60	0	19.55	SLE	0	0	0	0	0.93	0.95	2938	3005	3005	154	9.6	3.68	232	2.37	175	39.4	85	7.77	1.59	1.91	9.3	4.4	40.92	1042.72	3.02	9.6	0.93	1	0	0	4	78
6	0	2009	0	61	0	20.16	SLE	0	0	0	0	1.12	1.15	2105	2062	2105	154	11.4	3.8	219	2.34	125	25.5	50	7.29	1.72	2.04	9.3	4.1	38.13	1029.96	3.01	8.3	1.12	1	0	0	5	55
6	0	2009	0	62	0	21.26	SLE	0	0	0	0	1.16	1.18	2367	2320	2320	154	11.3	3.69	279	2.45	187	19.1	98	7.06	1.53	1.8	8.6	4.5	38.7	1220.45	3.09	7.4	1.16	1	0	0	6	57
3	1	2013	1	72	0	1.22	DM	1	1	0	1	0.83	0.95	2792	2977	2977	163	10.6	3.99	213	2.33	210	33.2	79	8.13	1.16	1.4	8.2	5.4	44.28	35.62	1.55	8.1	0.83	1	1	0	0	85
3	1	2013	1	62	0	1.84	DM	1	1	0	1	0.79	1.09	2909	2157	2909	163	11.4	4.17	187	2.27	198	35.4	99	7.99	1.03	1.23	8.4	6.2	52.08	445.28	2.65	8.5	0.79	1	1	0	1	92
3	0	2013	1	63	0	2.94	DM	1	1	0	1	0.94	1.08	2658	2273	2658	163	10.6	3.86	392	2.59	242	33	82	8.3	1.2	1.47	8.2	4	32.8	651.11	2.81	7.5	0.94	1	1	0	2	96
2	0	2014	0	59	0	0.43	CGN	0	0	0	0	1.13	1.18	1319	1467	1467	148	11.7	3.77	50	1.7	205	91.3	76	9.18	1.57	1.94	9.1	2.6	23.66	850	2.93	8.3	1.13	0	0	0	0	56
2	0	2014	0	60	0	1.51	CGN	0	0	0	0	1.08	1.08	1640	1820	1820	148	13.3	4	38	1.58	215	83.6	93	8.65	1.51	1.8	9.4	4.3	40.42	661.53	2.82	6.3	1.08	0	0	0	1	69
2	1	2010	0	80	0	9.17	CGN	0	0	0	0	0.56	0.76		4053	4053	145	11.9	3.54	109	2.04	167	33.6	100	6.36	1.75	2.12	10.4	6.6	68.64	1448.78	3.16	7.1	0.56	0	0	0	0	58
2	1	2010	0	81	0	10.17	CGN	0	1	0	0	1.44	0.85	2543	745	2543	165	11.1	3.62	128	2.11	151	29.5	83	5.01	1.43	1.75	10.8	2.9	31.32	1600	3.2		0.85	0	0	0	1	51
7	1	2009	0	35	0	9.2	CGN	0	1	0	0	0.93	0.89	1546	1476	1546	146	10.4	3.94	189	2.28	201	35	109	9.35	1.32	1.62	9.6	4.4	42.24	407.24	2.61	6.7	0.89	0	1	0	0	85
7	0	2009	0	36	0	10.29	CGN	0	1	0	0	1.01	1.04	1417	1425	1425	146	8	3.9	111	2.05	171	44.3	99	10.69	1.29	1.61	9.7	3.8	36.86	829.15	2.92	5.8	1.01	0	1	0	1	64
7	1	2009	0	36	0	11.29	CGN	0	1	0	0	0.96	0.84	1253	1362	1362	146	8.7	3.76	171	2.23	147	37.6	79	10.39	1.06	1.36	9.3	4.5	41.85	1227.68	3.09	8.6	0.84	0	1	0	2	62
7	0	2009	0	58	0	12.31		0	1	0	0	1.06	1.03	2071	2065	2071	150	9.4	4.12	102	2.01	154	51.3	79	11.12	1.43	1.91	11.4	4.2	47.88	1094.51	3.04	7.4	1.03	0	1	0	3	62
7	0	2009	0	39	0	13.71	CGN	0	1	0	0	0.94	0.97	1724	1700	1724	146	9.8	3.84	128	2.11	182	50.3	101	11.15	1.37	1.75	11.6	5.1	59.16	231.07	2.36	7.8	0.94	0	1	0	4	75
7	0	2009	0	40	0	14.32	CGN	0	1	0	0	1.09	1.17	1717	1783	1783	146	9.4	3.8	117	2.07	186	45.3	105	10.52	1.31	1.61	11	3.6	39.6	1349.58	3.13	8	1.09	0	1	0	5	69
7	0	2009	0	41	1	15.41	IGA	0	1	0	0	1.02	1.07	1672	1747	1747	146	9.1		238	2.38	207	45.6	106		1.14	1.39				563.88	2.75	9.4	1.02	0	0	0	6	74
6	1	2009	0	67	0	9.14	CGN	1	1	0	1	0.61	0.65	1397	1365	1397	145	10.3	3.8	122	2.09	231	72.5	115	6.12	1.5	1.81	10.4	4.2	43.68	313.73	2.5	4.5	0.61	0	0	0	0	79
6	1	2009	0	67	0	10.22	CGN	1	1	0	1	0.52		1444		1444	145	10.3	3.96	112	2.05	199	58.9	98	6.91	1.45	1.8	10.1	6.1	61.61	128.27	2.11	4.6	0.52	0	0	0	1	68
6	1	2009	0	68	0	11.22	DM	1	0	0	0	0.74			1847	1847	145	9.1	3.86	257	2.41	273	49	151	6.13	1.41	1.59	10.3	5.2	53.56	342.18	2.53	4.3	0.74	0	0	0	2	75
6	1	2009	0	70	0	12.25		1	0	0	0	0.87			1837	1837	145	10	3.69	109	2.04	233	70.2	106	4.66	1.54		10	6.1	36	707.77	2.85	4.1	0.87	0	0	0	3	65
6	1	2009	0	72	0	14.26	DM	1	0	0	0	0.68			1663	1663	145	11	3.82	119	2.08	211	67.8	90	4.63	1.79	2.09	10	4.5	45	596.77	2.78	3.8	0.68	0	0	0	5	103
6	1	2009	0	73	0	15.34	DM	1	0	0	0	0.54	0.59	1535	1545	1545	145	8.5	3.56	133	2.12	207	54.6	103	4.43	1.62		10.3	3.5	36.05	503.76	2.7	4.2	0.54	1	1	0	6	72
4	1	2012	1	75	1	0.57		1	0	1	1	0.78	0.64	1565	1609	1609	165	10.9	3.79	153	2.18	194	42.3	116	8.75	1.4	1.66	10	7.7	77	278.17	2.44	7.9	0.64	1	1	0	0	93
4	1	2012	1	76	1	1.97	DM	1	0	1	1	0.45	0.59				165	9.9	4.01	210	2.32	130	32.4	54	7.89	1.38	1.67	10.6	3.9	41.34	292.29	2.47	7.6	0.45	1	1	0	1	88
4	1	2012	1	77	1	2.58	DM	1	0	1	1	0.46		708		708	165	10.5	3.95	357	2.55	149	30.7	60	8.19	1.44	1.8	10.2	5.6	57.12	626.59	2.8	7.7	0.46	1	1	0	2	88
4	1	2012	1	78	1	3.66	DM	1	0	1	1	0.68	0.16		647	647	165	8.6	4.05	131	2.12	137	32.4	69	7.68	1.28	1.65	10.1	4.7	47.47	470.94	2.67	7.3	0.16	0	0	0	3	91
5	0	2009	0	68	0	1.65	HTN	0	1	0	0	0.93	0.91	2049	2051	2051	150	9.9	4.11	137	2.14	199	44.3	116	11.82	1.15	1.37	10.2	4.9	49.98	713.29	2.85	9.3	0.91	0	0	0	0	76
5	1	2009	0	69	0	2.74	HTN	0	1	0	0	0.92	0.83	1667	1844	1844	150	9.8	4.02	148	2.17	158	42.6	71	11.21	1.09	1.31	9.6	3.7	35.52	491.57	2.69	8.2	0.83	0	0	0	1	69
5	1	2009	0	70	0	3.73	CGN	0	0	1	0	0.96	0.89	1770	1748	1770	150	9.7	3.82	133	2.12	200	42.1	120	11.14	1.27	1.48	9.3	5.7	53.01	518.67	2.71	9.3	0.89	0	0	0	2	75
5	0	2009	0	70	0	4.76		0	0	1	0	1.11	1.17	2206	2391	2391	150	9.6	3.74	94	1.97	181	40.4	115	11.75	1.15	1.35	11.1	5.5	61.05	477.4	2.68	9.7	1.11	0	0	0	3	95
5	0	2009	0	73	0	6.77	CGN	0	0	1	0	1.05	1	2698	2786	2786	150	10.6	3.77	114	2.06	220	58.3	119	10.75	1.11	1.34	11.5	6.6	75.9	895.85	2.95	7.1	1	0	0	0	5	100
7	0	2009	1	85	1	3	DM	1	1	0	0	1.16	1.14	1469	1614	1614	169	10	3.73	205	2.31	155	25.1	88	11.01	1.15	1.34	9.8	4.5	44.1	63.98	1.81	6.5	1.14	0	0	0	0	68
7	0	2009	1	85	1	4.09	DM	1	1	0	0	0.96	0.98				169	11	3.77	234	2.37	165	30.4	86	11.3	1.15	1.32	9.3	4	37.2	62.01	1.79	8.8	0.96	0	0	0	1	91
7	0	2009	1	86	1	5.09	DM	1	0	0	0	1.16	1.06	1764	1847	1847	164	10.9	3.77	297	2.47	149	23.5	76	9.57	1.11	1.27	8.6	4.1	35.26	169.03	2.23	7.7	1.06	0	0	0	2	76
7	0	2009	1	88	1	6.11		1	0	0	0	1	1.05	1626	1594	1626	164	10.4	3.59	230	2.36	151	28.7	83	10.14			9	3.4	30.6	224.75	2.35		1	0	0	0	3	70
7	0	2009	1	89	1	7.5	DM	1	0	0	0	1.32	1.32	1723	1729	1729	170	10.1	3.43	188	2.27	135	23	73	10.28	1.08	1.25	8.5	4	34	528.73	2.72	9.2	1.32	0	0	0	4	87
7	0	2009	1	60	1	8.12	DM	1	0	0	0	1.2	1.19	1662	1587	1662	168	10.3	3.37	82	1.91	141	28.8	88	8.66	1.14	1.3	8.8	4.4	38.72	345.26	2.54	6.9	1.19	0	0	0	5	66
7	0	2009	1	91	1	9.19	DM	1	0	0	0	1.34	1.17	1918	1807	1918	170	7	3.09	147	2.17	142	24.4	87	9.15	1.13	1.29	7.6	4.2	31.92	481.6	2.68	7	1.17	1	0	0	6	85
2	0	2009	0	84	0	6.58	CGN	0	1	0	1	1.12	1.03	3988	4156	4156	145	8.7	4.01	86	1.93	149	68	48	8.92	1.49	1.88	9.2	4.6	42.32	247.95	2.39	7.1	1.03	0	1	0	0	80
2	0	2009	0	85	0	8.66	CGN	0	0	0	0	1.14	1.11	2976	3703	3703	141	8.9	3.79	59	1.77	127	56.7	45	8.68	1.75	2.1	9.2	4.4	40.48	822.62	2.92	7.2	1.11	1	1	0	2	91
6	0	2010	1	56	1	0.47	DM	1	1	0	1	1.1	1.06	2150	2443	2443	175	10.8	3.8	189	2.28	131	29.1	49	11.88	0.92	1.07	9.2	5.6	51.52	267.38	2.43	5.9	1.06	0	0	0	0	78
6	0	2010	1	56	1	1.47	DM	1	1	0	0	0.98	1.02	1774	1721	1774	175	10.3	4.08	280	2.45	126	23.8	44	12.11	1.05	1.27	9.3	4.6	42.78	191.63	2.28	7.3	0.98	0	0	0	1	76
6	0	2010	1	60	1	2.49		1	1	0	0	1.02	0.98	1433	1602	1602	176	11.2	3.98	155	2.19	159	27.7	89	11.49	1.09	1.28	9.3	5.4	50.22	280.54	2.45	6.8	0.98	0	0	0	2	80
6	1	2010	1	59	1	3.89	DM	1	1	0	0	0.97	0.83	1923	2068	2068	175	10	3.99	144	2.16	165	26.7	94	11.24	0.93	1.14	9.5	5.7	54.15	675.65	2.83	8.9	0.83	0	0	0	3	87
6	1	2010	1	60	1	4.51	DM	1	1	0	0	0.73	1.01	1956	1954	1956	175	11.2	4	139	2.14	196	31.3	120	11.1	1.14	1.35	9.7	4.6	44.62	284.64	2.45	6.1	0.73	0	0	0	4	77
6	1	2010	1	61	1	5.58	DM	1	1	0	0	1	0.89	1990	2472	2472	175	10.7	3.69	76	1.88	130	27	83	8.46	1.12	1.35	8.9	3.9	34.71	229.8	2.36	6.8	0.89	0	0	0	5	79
5	0	2009	1	67	0	0.35	DM	1	1	0	0	1.04	1.12	2535	2274	2535	158	9.1	3.55	156	2.19	122	18.8	54	10.9	1.05	1.24	8.5	6.7	56.95	154.54	2.19	7.9	1.04	0	0	0	0	86
5	0	2009	1	68	0	1.43	DM	1	1	0	0	1.05	1.11	2079	1930	2079	160	9.9	3.72						7.1	0.91	1.12	8.7	4.9	42.63	285.35	2.46	11.1	1.05	0	0	0	1	96
5	0	2009	1	68	0	2.56	DM	1	1	0	1	1.04	0.97	2339	2268	2339	160	9.4	3.76	112	2.05	119	27.8	50	9.73	1.05	1.26	8.1	6.4	51.84	618.87	2.79	9.5	0.97	0	0	0	2	114
5	0	2009	1	69	0	3.59		1	1	0	1	1.08	1.11	2456	2249	2456	160	10.4	3.97	225	2.35	129	22.7	61	10.43	1.05	1.27	9	4.3	38.7	392.28	2.59	7.2	1.08	0	0	0	3	73
5	0	2009	1	71	0	4.98	DM	1	1	0	1	1.21	1.03	2245	2016	2245	160	10.8	3.98	166	2.22	125	25.3	49	10.02	1.02	1.21	9	5.9	53.1	676.84	2.83	8.6	1.03	0	0	0	4	78
3	0	2009	1	69	1	16.13	CGN	0	0	0	0	1.29	1.09	1711	1523	1711	168	9.9	4.03	116	2.06	174	44.7	92	11.96	0.96	1.13	9.1	6.1	55.51	367.58	2.57	7.1	1.09	0	1	0	0	80
3	0	2009	1	70	1	17.21	CGN	0	0	0	0	0.99	1.07	2160	1739	2160	168	9.5	4.03	73	1.86	191	58.5	94	10.81	1.2	1.43	8.8	4.9	43.12	510.3	2.71	6.3	0.99	0	0	0	1	108
3	0	2009	1	70	1	18.18	CGN	0	0	0	0	1.09	1.02	2239	2271	2271	168	9.5	3.71	136	2.13	184	41.6	95	10.38	1.2	1.44	8.2	3.8	31.16	243.81	2.39	4.9	1.02	0	0	0	2	102
6	0	2009	1	72	0	2.39	DM	1	1	0	0	1.01	1.06	2429	2524	2524	157	7.8	4.15	115	2.06	127	26.9	68	9.4	1.28	1.57	9.2	5.2	47.84	186.92	2.27	9.5	1.01	0	0	0	0	94
6	0	2009	1	73	0	3.47	DM	1	1	0	0	1.3	1.26	2336	2315	2336	157	7.4	4.06	156	2.19	143	26.1	74	9.13	1.45	1.77	8.7	4.4	38.28	204.39	2.31	8.6	1.26	0	0	0	1	90
6	0	2009	1	73	0	4.47	DM	1	1	0	0	1.18	1.28	2459	2806	2806	157	6.1	3.9	183	2.26	130	22.3	68	9.36	1.33	1.64	7.7	3.9	30.03	221.04	2.34	7.8	1.18	0	0	0	2	103
6	0	2009	1	74	0	5.49		1	1	0	0	1.08	1.14	2378	2090	2378	157	10.7	3.79	174	2.24	159	33	77	11.93			10.2	3.4	34.68				1.08	0	0	0	3	116
6	0	2009	1	76	0	6.89	DM	1	0	0	0	1.24	1.23	2347	2293	2347	157	6.9	3.6	70	1.85	106	23.3	56	7.89	1.35	1.75	7.2	4.5	32.4	517.72	2.71	8.5	1.23	0	0	0	4	106
6	0	2009	1	78	0	8.58	DM	1	0	0	0	1.1	1.16	3030	3053	3053	157	5	3.37	141	2.15	103	18	54	4.57	1.43	1.67	9.5			145.19	2.16	6	1.1	1	1	1	6	130
6	0	2009	1	56	0	10.49	CGN	0	1	0	1	1.21	1.16	2127	2227	2227	159	9.6	3.88	60	1.78	100	32.7	47	12.77	1.39	1.68	10.3	5.7	58.71	351.17	2.55	7.4	1.16	0	0	0	0	66
6	0	2009	1	57	0	11.58	CGN	0	1	0	1	1.25	1.11	2013	1852	2013	159	9.7	3.88	111	2.05	118	42.2	41	12.19	1.24	1.48	10.8	3.1	33.48	619	2.79	7.4	1.11	1	1	0	1	53
6	0	2009	1	59	0	13.6		0	1	0	1	1.58	1.13	2105	2234	2234	159	9.7	3.87	77	1.89	122	45.7	53	11.73	1.36	1.61	11.2	4.3	48.16	1344.94	3.13	6.8	1.13	1	1	0	3	60
6	0	2009	1	60	0	15	CTI	0	1	0	1	1.28	1.19	2294	2347	2347	159	10.2	3.85	85	1.93	129	51.8	46	13.96	1.15	1.4	11.1	5	55.5	858.47	2.93	9.1	1.19	1	1	0	4	78
6	0	2009	1	61	0	15.61	CTI	0	1	0	1	1.24	1.25	2368	2226	2368	159	9.4	3.65	160	2.2	127	46.8	48	10.62	1.5	1.82	10.8	3.7	39.96	1155.15	3.06	7.4	1.24	1	1	0	5	64
6	0	2009	1	62	0	16.68	CTI	0	1	0	1	1.33	1.23	2113	2131	2131	159	9.5	3.79	69	1.84	114	44.1	47	11.74	1.44	1.79	10.6	5.7	60.42	253.96	2.4	7.1	1.23	0	1	0	6	68
6	0	2009	0	38	0	6.34	CGN	0	1	0	0	1.17	1.16	1553	1597	1597	156	9.3	3.93	98	1.99	132	63.7	46	10.12	1.53	1.86	9.4	3.5	32.9	866.87	2.94	5.7	1.16	0	0	0	0	51
6	0	2009	0	38	0	7.43	CGN	0	1	0	0	0.94	1.08	1699	1596	1699	156	8.3	3.72	95	1.98	132	52.8	50	9.97	1.65	2	9.3	2.3	21.39	441.04	2.64	6.3	0.94	0	0	0	1	65
6	0	2009	0	39	0	8.43	CGN	0	1	0	0	1.07	1.04	1610	1714	1714	156	10.6	3.93	106	2.03	148	57.7	68	11.58	1.65	1.99	9.2	5.1	46.92	327.65	2.52	7.6	1.04	0	0	0	2	53
6	0	2009	0	42	0	10.84	CGN	0	0	0	0	1.37	1.17	1600	1572	1600	156	9.7	3.69	112	2.05	145	53.7	70	10.94	1.64	1.98	8.9	5.6	49.84	537.48	2.73	10.7	1.17	0	0	0	4	56
6	0	2009	0	43	0	11.46	CGN	0	0	0	0	1.22	1.15	1646	1622	1646	156	10.6	3.8	88	1.94	166	55.1	82	9.9	1.64	1.94	8.9	3.5	31.15	862.21	2.94	8.3	1.15	0	0	0	5	49
6	0	2009	0	44	0	12.53	CGN	0	0	0	0	1.24	1.2	1897	1966	1966	156	10.9	3.93	68	1.83	147	51.9	72	11.03	1.45	1.7	9.3	4	37.2	1124.94	3.05	7.9	1.2	0	0	0	6	67
7	1	2009	1	45	1	2.55	CGN	0	1	0	0	0.97	0.83	998	1070	1070	161	10.9	3.88	206	2.31	202	44.8	104	12.22	0.94	1.16	10	4.8	48	33.57	1.53	9.8	0.83	0	0	0	0	46
7	0	2009	1	46	1	3.64	CGN	0	1	0	0	1.07	1.16	1546	1442	1546	161	11.9	3.79	231	2.36	168	34.2	83	13.64	1.05	1.25	8.8	3.3	29.04	80.34	1.9	8.7	1.07	0	0	0	1	57
7	0	2009	1	46	0	4.64	CGN	0	0	0	0	0.95	0.95	1632	1670	1670	161	10.7	3.57	200	2.3	169	37.8	91	12.12	1.04	1.25	9	3.6	32.4	80.08	1.9	7.9	0.95	0	0	0	2	65
7	1	2009	1	46	0	5.66		0	0	0	0	0.87	0.85	1693	1642	1693	161	9.9	3.65	117	2.07	187	62.2	100	12.76	1.06	1.31	10.3	5	51.5	30.88	1.49	8.6	0.85	0	0	0	3	60
7	0	2009	1	49	0	7.06	CGN	0	0	0	0	1.11	0.97	1611	1709	1709	161	11.2	3.78	90	1.95	199	70.3	106	11.97	1.09	1.42	9.3	3.9	36.27	344.17	2.54	9	0.97	0	0	0	4	57
7	1	2009	1	50	0	7.67	CGN	0	0	0	0	0.99	0.72	1172	1148	1172	161	10.7	3.73	92	1.96	192	69.5	96	12.1	1.15	1.38	9.1	4.3	39.13	562.36	2.75	8.3	0.72	0	0	0	5	62
7	0	2009	1	51	0	8.76	CGN	0	0	0	0	1.07	0.91	1392	1496	1496	161	12.1	3.68	92	1.96	156	53	79	11.11	1.1	1.4	9.3	3.8	35.34	981.59	2.99	10.2	0.91	0	0	1	6	55
7	0	2009	1	60	1	1.54	DM	1	1	1	0	0.9	0.99	1827	1941	1941	164	11	4.06	164	2.21	131	27.2	72	10.53	1.31	1.56	9.6	5.3	50.88	35.82	1.55	8.4	0.9	0	0	1	0	56
7	1	2009	1	61	1	2.62	DM	1	1	1	0	0.68	0.62	1626	1878	1878	164	10.9	4.11	300	2.48	151	25.8	65	10.62	1.13	1.32	9.3	6	55.8	8.06	0.91	6.8	0.62	0	1	0	1	75
7	0	2009	1	61	1	3.62	DM	1	1	0	1	1.56	0.92	1809	1738	1809	164	10.6	4.15	173	2.24	105	23.7	46	11.11	1.24	1.47	11.2	5.4	60.48	54.16	1.73	7.1	0.92	0	1	0	2	56
7	1	2009	1	62	1	4.64		1	1	0	1	0.91	0.72	1812	2057	2057	164	11.3	3.82	491	2.69	197	26.9	86	11	1.09	1.32	9.2	5.6	51.52	49.49	1.69	6.5	0.72	0	1	0	3	71
7	0	2009	1	64	1	6.04	DM	1	1	0	1	0.91	1.07	2218	2787	2787	164	10.3	3.68	417	2.62	159	23.1	56	8.92	1.19	1.45	9.7	5	48.5	53.77	1.73	7.7	0.91	0	1	0	4	93
7	1	2009	1	65	1	6.66	DM	1	1	0	1	0.92	0.83	1711	2288	2288	164	12.7	4.02	312	2.49	186	29	82	5.01	1.12	1.36	10.4	5.6	58.24	22.03	1.34	6	0.83	0	1	0	5	82
7	1	2009	1	66	1	7.73	DM	1	1	0	1	0.82	1.07	2352	3039	3039	164	9.1	3.82	176	2.25	180	28.1	103	9.77	1.31	1.61	8.7	4.3	37.41	174.17	2.24	6.7	0.82	0	0	0	6	82
6	0	2009	0	70	0	4.5	DM	1	0	0	0	1.03	1.09	1981	2219	2219	160	9.7	4.07	631	2.8	235	33.8	46	9.54	1.39	1.64	11	5.4	59.4	1550	3.19	9.2	1.03	0	0	0	0	70
6	1	2009	0	71	0	5.58	DM	1	0	0	0	0.79	0.98	2937	3379	3379	159	8.7	3.81	206	2.31	143	31.1	54	7.82	1.45	1.7	9.8	5.6	54.88	1229.84	3.09	6.5	0.79	1	0	0	1	69
6	1	2009	0	72	0	6.55	CGN	1	0	0	0	0.81	0.7	2063	2510	2510	159	9.1	3.72	413	2.62	255	29.4	115	8.68	1.42	1.68	9.9	5.9	58.41	483.52	2.68	6.1	0.7	1	0	0	2	78
6	1	2009	0	72	0	7.58		1	0	0	0	0.64	0.74				159	9	3.5	292	2.47	211	32.7	101	8.54	1.32	1.57	10.6	4.8	50.88	609.71	2.79	6.7	0.64	1	0	0	3	76
6	1	2009	0	74	0	8.97	CGN	1	0	0	0	0.58	0.81	3183	3286	3286	159	9.1	3.44	208	2.32	217	26.1	119	7.19	1.49	1.78	10.6	4	42.4	606.53	2.78	6.7	0.58	0	0	0	4	79
6	1	2009	0	75	0	9.59	CGN	1	0	0	0	0.71	0.7				159	9.5	3.06	125	2.1	207	48	113	5.48			9.1	6.6	60.06			7.7	0.7	0	0	1	5	85
7	0	2009	1	71	0	10.39	CGN	0	1	0	1	0.98	1.54	1467	1459	1467	182	8.9	3.91	70	1.85	149	46.8	67	11.28	1.07	1.29	9.2	4.9	45.08	144.41	2.16	8.3	0.98	0	0	0	0	44
7	0	2009	1	72	0	11.47	CGN	0	1	0	1	1.08	1.08	1261	1335	1335	182	9.5	3.97	90	1.95	162	44.4	72	12.53	1.11	1.32	9.2	5.5	50.6	84.41	1.93	7.7	1.08	0	0	0	1	54
7	0	2009	1	72	1	12.47	CGN	0	0	1	0	0.96	1.09	1304	1246	1304	182	9.1	3.83	123	2.09	147	30.1	79	11.05	1.08	1.26	8.6	4.6	39.56	333.55	2.52	7.2	0.96	0	0	0	2	50
7	0	2009	1	74	1	13.5		0	0	1	0	1.04	1.14	1310	1248	1310	182	9.4	3.98	121	2.08	143	31.1	81	10.94	1.13	1.29	9	4.8	43.2	292.55	2.47	7.3	1.04	0	0	0	3	42
7	0	2009	1	75	1	14.89	CGN	0	0	1	0	1.07	1.11	1704	1605	1704	182	10.1	3.49	103	2.01	140	29.4	75	9.56	1.12	1.34	8.6	4.4	37.84	8.5	0.93	7.6	1.07	0	0	0	4	66
7	0	2009	1	76	1	15.51	CGN	0	0	1	0	1.01	0.96	1666	1655	1666	182	8.9	3.49	126	2.1	122	25.2	58	9.86	1.19	1.37	8.4	2.4	20.16	229.82	2.36	6.2	0.96	0	0	0	5	59
7	1	2009	1	77	1	16.59	CGN	0	0	1	0	0.89	0.9	1220	1270	1270	182	8.5	3.65	71	1.85	151	39.1	78	9.38	1.26	1.5	8.9	5	44.5	290.8	2.46	6	0.89	0	1	0	6	55
3	0	2009	0	67	0	5.11	DM	1	1	1	1	1.04	0.9	2543	2304	2543	164	10.4	3.94	189	2.28	201	35	109	9.35	1.39	1.61	9.6	4.4	42.24	372.47	2.57	6.5	0.9	0	0	0	0	69
3	1	2009	0	68	0	6.2	DM	1	1	1	1	0.59	0.84	2711	2556	2711	164	8.3	3.38	85	1.93	138	38.3	64	5.19	1.22	1.44	8.7	3	26.1	524.8	2.72	3.7	0.59	0	0	0	1	97
3	0	2009	0	68	0	7.2	DM	1	1	0	0	1.02	0.98	3955	4335	4335	150	10.3	4.1	81	1.91	166	55.4	78	7.21	1.33	1.6	9.2	6.4	58.88	591.19	2.77	5.1	0.98	1	0	0	2	97
4	0	2009	0	72	0	4.41	DM	1	1	0	0	1.07	1.08	2335	2229	2335	157	10.5	4.68	240	2.38	253	42.6	136	9.58	1.44	1.71	11.9	5.3	63.07	252.61	2.4	8.3	1.07	0	0	0	0	87
4	1	2009	0	73	0	5.49	DM	1	1	0	0	0.82	1.07	2163	2064	2163	161	12.9	4.46						10.17	1.17	1.42	12.4	5.2	64.48	293.06	2.47	8	0.82	1	0	0	1	71
4	0	2009	0	73	0	6.49	DM	1	0	0	0	1.31	0.93	2321	2565	2565	160	9.4	3.87	300	2.48	228	34.7	142	9.81	1.13	1.38	11.1	6.7	74.37	828.87	2.92	8.7	0.93	0	0	0	2	76
4	0	2009	0	75	0	7.52		1	0	0	0	0.92	1	2390	2343	2390	160																	0.92	0	0	0	3	107
6	0	2009	1	74	1	3.39	CGN	0	0	0	0	1.2	1.04	1679	1644	1679	164	9.8	4.35	60	1.78	187	66.5	86	11.43	1.34	1.59	10.1	3.7	37.37	330.95	2.52	6.7	1.04	0	1	0	0	60
6	0	2009	1	75	1	4.47	CGN	0	0	0	0	1.27	1.19	1751	1734	1751	164														726.18	2.86		1.19	0	0	1	1	66
6	0	2009	1	75	1	5.47	CGN	0	0	0	0	1.11	1.09	2247	2284	2284	163	9.3	4.03	69	1.84	205	79.3	96	11.19	1.42	1.72	10.3	4.7	48.41	538.34	2.73	8.4	1.09	0	0	0	2	85
6	0	2009	1	77	1	6.49		0	0	0	0	1.24	1.28	2260	2294	2294	163	9.2	3.82	66	1.82	177	66.4	85	9.48	1.25	1.53	10.6	4.8	50.88	1121	3.05	7.9	1.24	0	0	0	3	82
6	0	2009	1	78	1	7.89	CGN	0	0	0	0	1.04	1.11	1672	1701	1701	163	12.7	4.29	79	1.9	178	77	75	10.9	1.33	1.51	11.8	3.9	46.02	80.45	1.91	8.9	1.04	0	0	0	4	57
6	0	2009	1	79	1	8.51	CGN	0	0	0	0	1.1	1.07	1465	1185	1465	163	7.9	2.95	98	1.99	163	44.2	69	9.7	1.16	1.38	9.7	7	67.9	663.5	2.82	8.3	1.07	0	0	0	5	49
5	0	2011	1	81	0	1	CGN	0	1	0	0	0.94	1.06	1965	2072	2072	168	9.7	3.71	63	1.8	139	43.4	70	9.75	1.24	1.47	9.2	3.8	34.96	221.54	2.35	6.6	0.94	0	0	0	0	63
5	0	2011	1	83	0	2.03		0	1	0	0	1.09	1.16	2611	2459	2611	168	11.2	3.77	59	1.77	180	49.3	112	8.95			9.5	3.7	35.15				1.09	0	0	0	1	63
5	0	2011	1	84	0	3.42	CGN	0	0	0	0	1.21	1.2	2780	2845	2845	168	10.5	3.74	93	1.97	152	45.7	80	8.77			9.1	2.8	25.48	253.12	2.4		1.2	0	0	0	2	65
5	0	2011	1	85	0	4.04	CGN	0	0	0	0	1.11	1.15	2826	2620	2826	168	10.2	3.52	56	1.75	149	42.9	78	7.83	1.2	1.41	8.1	3.5	28.35				1.11	0	0	0	3	66
5	0	2011	1	86	0	5.11	CGN	0	0	0	0	1.22	1.21	2780	2583	2780	168	10.1	3.64	53	1.72	161	45.1	81	9.03	1.41	1.67	8.3	3.8	31.54	268.56	2.43	4.9	1.21	1	0	0	4	71
7	0	2009	0	55	0	8.28	CGN	0	0	0	0	1.24	1.13	1591	1715	1715	160	9	3.89	253	2.4	193	32.2	86	13.91	1.04	1.28	10.2	6.5	66.3	85.5	1.93	9.1	1.13	0	0	0	0	71
7	0	2009	0	56	0	9.36	CGN	0	0	0	0	1.09	1.08	1633	1602	1633	160	8.1	3.83	175	2.24	216	30.8	117	12.25	1.15	1.4	9.4	6	56.4	118.24	2.07	8.8	1.08	0	0	0	1	67
7	0	2009	0	56	0	10.36	CGN	1	0	0	0	1.21	1.2	1741	1758	1758	160	7.9	3.53	114	2.06	186	31.4	100	9.62	1.17	1.38	13	7.3	94.9	33.48	1.52	7	1.2	0	0	0	2	78
7	0	2009	0	57	0	11.38		1	0	0	0	1.08	1.03	1820	1800	1820	160	9.4	4.09	131	2.12	233	42.8	125	11.84	1.24	1.51	10.7	5.4	57.78	201.46	2.3	10.1	1.03	0	0	0	3	63
7	0	2009	0	59	0	12.78	CGN	1	0	0	0	1.06	1.05	1640	1694	1694	160	8.8	3.89	134	2.13	199	35.4	104	12.27	1.28	1.59	11.1	5.7	63.27	862	2.94	10.2	1.05	0	0	0	4	75
7	0	2009	0	60	0	13.4	CGN	1	0	0	0	1.21	1.07	1622	1693	1693	160	9.7	3.65	140	2.15	185	36.6	87	11.85	1.3	1.6	11.2	4.2	47.04	244.6	2.39	9	1.07	0	0	0	5	74
7	0	2009	0	61	0	14.48	CGN	1	0	0	0	1.06	1.06	1465	1490	1490	160	10.4	3.77	169	2.23	166	50.5	54	11.53	1.42	1.75	9.4	5	47	455.32	2.66	9.9	1.06	0	0	0	6	60
7	0	2009	1	44	0	10.66	CGN	0	1	0	1	1.1	1.05	1986	1803	1986	176	11.2	3.84	198	2.3	138	28.5	57	14.46	1.09	1.25	9.7	5.6	54.32	799.4	2.9	10.2	1.05	0	0	0	0	59
7	0	2009	1	45	0	11.74	CGN	0	1	0	1	1.11	1.11	2113	2029	2113	176	12.1	4.18	241	2.38	209	28.4	80	14.61	1.09	1.27	9.7	5.3	51.41	585.36	2.77	9.3	1.11	0	0	0	1	67
7	0	2009	1	45	0	12.74	CGN	0	1	0	0	1.05	0.99	1737	2012	2012	176	11.9	4.18	291	2.46	207	26.1	89	16.47	1.05	1.19	10.2	6.3	64.26	386.2	2.59	9.2	0.99	0	0	0	2	60
7	0	2009	1	46	0	13.77		0	1	0	0	1.11	1.12	2244	2512	2512	176	13.6	3.94	218	2.34	202	29.1	119	15.35	1.07	1.2	10	4.2	42	766.12	2.88	9.6	1.11	0	1	0	3	66
7	0	2009	1	48	0	15.16	CGN	0	1	0	0	1.17	1.13	2239	2330	2330	176	13.4	4.34	247	2.39	211	29.7	119	13.96	0.93	1.05	10.8	4.3	46.44	194.08	2.29	9	1.13	1	1	1	4	76
7	0	2009	1	49	0	15.78	CGN	0	1	0	0	0.9	0.98	1592	1788	1788	176	12.4	4.11	91	1.96	130	30.5	62	13.77	1.19	1.36	10.3	4.5	46.35	919.42	2.96	6.1	0.9	1	1	0	5	76
7	0	2009	1	50	1	16.85	CGN	0	1	0	1	1.06	1.05	1529	1570	1570	176	11.9	4.1	185	2.27	146	26.5	75	13.24	1	1.18	8.7	4.6	40.02	736.38	2.87	5.9	1.05	0	0	0	6	60
7	1	2009	0	71	0	4.81	DM	1	0	0	0	0.78	0.66	2549	2490	2549	152	12.3	3.75	72	1.86	148	47.4	78	9.53	1.33	1.58	9.6	3.7	35.52	641.06	2.81	9.8	0.66	0	0	0	0	118
7	1	2009	0	72	0	5.9	DM	1	0	0	0	0.43	0.54	1265	1689	1689	152	10.6	4	185	2.27	151	27.5	77	10.22	1.3	1.52	9.6	3.3	31.68	432.68	2.64	9.4	0.43	0	0	0	1	102
7	1	2009	0	73	0	6.9	DM	1	0	0	0	0.5	0.51	1882	1665	1882	152	9.3	3.89	152	2.18	162	25.2	104	9.04	1.39	1.63	10	3.2	32	138.8	2.14	4.9	0.5	0	0	0	2	122
7	1	2009	0	74	0	7.92		1	0	0	0	0.61	0.45		1154	1154	152	10.8	3.43	96	1.98	141	27.8	92	7.96	1.54	1.82	9.7	4.9	47.53	262.43	2.42	4.8	0.45	0	0	0	3	106
7	1	2009	0	75	0	9.31	DM	1	0	0	0	0.54	0.39	823	2137	2137	152	11.6	3.35	113	2.05	96	20.1	45	5.35	1.55	1.79	9.2	3.7	34.04	367.45	2.57	8.9	0.39	0	0	0	4	95
7	1	2009	0	76	0	9.93	DM	1	0	0	0	0.41	0.39		2209	2209	152	12.5	3.78	161	2.21	130	27.6	66	8.46	1.37	1.59	10.2	3.2	32.64	296.55	2.47	7.1	0.39	0	0	0	5	114
7	1	2009	0	77	0	11.03	DM	1	0	0	0	0.38	0.48		1468	1468	152	9.4	3.49	146	2.16	119	20.9	69	7.74	1.41	1.6	8.4	4	33.6	638.92	2.81	7	0.38	0	0	0	6	94
2	0	2014	1	70	1	0.61	DM	1	1	0	1	1.21	1.03	2468	2300	2468	165	11	3.73	139	2.14	187	40.5	92	8.82	1.23	1.49	9.1	5	45.5	89.25	1.95	6.1	1.03	0	0	0	0	90
2	0	2014	1	71	1	1.68	DM	1	1	0	1	1.11	1.09	1878	2117	2117	169	11.8	3.96	301	2.48	199	29.1	104	7.53	1.17	1.42	9.2	4.2	38.64	234.77	2.37	7.8	1.09	0	0	0	1	67
7	0	2009	0	49	0	11.9	CGN	0	1	0	0	1.17	1.11	1471	1727	1727	153	9.9	4.26	261	2.42	183	43	67	11.33	1.38	1.68	10.7	6.3	67.41	592.8	2.77	7	1.11	0	0	0	0	79
7	0	2009	0	49	0	12.99	CGN	0	1	0	0	1.08	1.08	1796	1829	1829	153	10	4.16	204	2.31	256	42.2	109	11.56	1.38	1.69	10.6	7	74.2	888.12	2.95	7.2	1.08	1	0	0	1	79
7	0	2009	0	51	0	13.99	CGN	0	0	0	0	1.09	1.06	1608	1632	1632	153	10.3	4.3	215	2.33	252	36	121	11.66	1.34	1.65	10.4	9.2	95.68	1183.36	3.07	8.1	1.06	1	0	0	2	83
7	0	2009	0	51	0	15.01		0	0	0	0	0.99	1.05	1865	2047	2047	153	9.9	4.25	430	2.63	275	37.9	103	10.83	1.28	1.59	10.9	5.3	57.77	1278.27	3.11	7.6	0.99	1	0	0	3	82
7	0	2009	0	53	0	16.41	CGN	0	0	0	0	0.99	1.01	1765	1717	1765	153	11.4	4.1	310	2.49	275	39.9	122	10.82	1.19	1.54	10.5	7.7	80.85	397.24	2.6	8.4	0.99	1	0	0	4	79
7	0	2009	0	54	0	17.02	CGN	0	0	0	0	1.11	1.01	1969	1884	1969	153	9.7	4.05	230	2.36	269	36.8	118	10.22	1.44	1.81	10.4	7.3	75.92	1299.16	3.11	7.3	1.01	1	0	0	5	76
7	0	2009	0	55	0	18.11	CGN	0	0	0	0	1.14	1.08	2433	2451	2451	153	9.9	3.96	230	2.36	227	37.4	105	10.04	1.47	1.82	9.9	6.5	64.35	931.42	2.97	9.3	1.08	0	0	0	6	78
4	0	2012	1	64	1	1.53		1	1	0	0	1.23	1.19	2336	2238	2336	160	13.2	4.3	77	1.89	151	37.3	91	10.12	1.12	1.33	9.1	5.6	50.96	328.32	2.52	8	1.19	0	0	0	0	76
4	0	2012	1	66	1	2.92	DM	1	1	0	0	1.27	1.11	2113	1985	2113	160	13.3	4.22	85	1.93	160	32.4	100	10.64	1	1.22	9.1	4.2	38.22	220.51	2.34	8.3	1.11	0	0	0	1	89
4	0	2012	1	67	1	3.54	DM	1	1	0	0	1.07	1.12	2151	2151	2151	160	13.7	4.24	92	1.96	140	35.7	78	9.34	1.2	1.46	9.4	4.2	39.48	253.18	2.4	6.4	1.07	0	0	0	2
4	0	2012	1	68	1	4.6	DM	1	1	0	0	1.07	1.03	2373	2019	2373	160	14.2	3.89	72	1.86	146	32.7	82	9.56	1.2	1.41	8.8	3.9	34.32	347.77	2.54	7	1.03	0	0	0	3	69
5	1	2009	0	63	0	11.3	Gou	1	1	0	0	1.41	0.78	1902	2448	2448	153	8.9	4.37	131	2.12	188	39.3	98	9.51	1.49	1.79	11	4.6	50.6	378.42	2.58	6.5	0.78	0	0	0	0	59
5	1	2009	0	63	0	12.38	Gou	1	1	0	0	0.82	0.74	2789	1922	2789	152	8.4	4.08	196	2.29	187	30.2	80	9.01	1.53	1.86	10.1	3.4	34.34	853.5	2.93	6.6	0.74	0	1	0	1	82
5	1	2009	0	65	0	13.38	GOU	1	1	0	0	0.74	0.98	1931	663	1931	152	9	3.95	100	2	223	44.3	124	6.59	1.43	1.68	10.4	2.3	23.92	943.09	2.97	5.4	0.74	0	1	0	2	79
5	1	2009	0	66	0	14.4		1	1	0	0	1.12	0.8	4245	1887	4245	152	8.5	3.79	65	1.81	139	44.6	67	7.05	1.67	2	9.4	3.7	34.78	971.63	2.99	5.7	0.8	0	0	0	3	76
5	1	2009	0	67	0	15.8	GOU	1	1	0	0	0.8	0.64	1426	1516	1516	152	7.7	3.65	87	1.94	122	37.8	50	6.37			9.4	6.1	57.34	453.97	2.66		0.64	0	0	1	4	50
3	0	2009	0	77	0	7.5	CGN	0	1	0	0	1.09	1.02	1881	1998	1998	156	9.3	3.74	102	2.01	155	43.8	75	9.91	1.45	1.7	9.1	4	36.4	103.26	2.01	7.6	1.02	0	0	0	0	79
3	1	2009	0	78	0	8.58	CGN	0	1	0	0	0.8	0.98	1908	2090	2090	156	10.2	3.98	188	2.27	200	36.4	105	9.28	1.4	1.66	8.7	5.6	48.72	351.26	2.55	9.6	0.8	0	0	0	1	92
3	0	2009	0	78	0	9.58	CGN	0	0	0	0	1.03	0.92	2219	2095	2219	156	8.9	3.79	90	1.95	167	63.6	66	8.15	1.54	1.8	8.4	3.1	26.04	302.9	2.48		0.92	0	1	0	2	106
7	0	2009	0	50	0	10.29	SLE	0	1	0	0	1.01	1.17	1883	2114	2114	150	9.6	3.68	116	2.06	184	50.5	95	9.49	1.88	2.24	9.5	4.8	45.6	462.86	2.67	6.5	1.01	0	0	0	0	74
7	1	2009	0	51	0	11.38	SLE	0	1	0	0	1.02	0.86	1790	1815	1815	150	9	3.77	97	1.99	206	55.3	102	10.13	1.59	1.91	10	4	40	467.83	2.67	5.6	0.86	0	1	0	1	65
7	1	2009	0	51	0	12.38	SLE	0	1	0	0	0.97	0.67		2107	2107	150	9.7	3.98	67	1.83	225	70.7	124	8.64	1.63	1.91	10.2	5.6	57.12	417.68	2.62	7.5	0.67	0	1	0	2	78
7	1	2009	0	52	0	13.4		0	1	0	0	1.02	0.74	1545	2164	2164	150	9	3.59	109	2.04	188	51.9	106	9.08	1.39	1.67	9.9	4.5	44.55	371.39	2.57	7.2	0.74	0	1	0	3	82
7	1	2009	0	54	0	14.8	SLE	0	1	0	0	1.07	0.59	1551	2579	2579	150	9.5	3.84	114	2.06	236	55.7	139	11.46	1.72	2.13	9.6	5.8	55.68	256.91	2.41	9.3	0.59	0	1	0	4	87
7	1	2009	0	55	0	15.41	SLE	0	1	0	0	0.9	0.67	1470	2799	2799	155	9.8	3.75	96	1.98	183	55	97	9.45	1.69	2.07	9.8	5.1	49.98	682.86	2.83	7.6	0.67	0	1	0	5	85
7	1	2009	0	56	0	16.5	SLE	0	1	0	0	0.91	0.69	1509	2351	2351	150	10.2	3.8	126	2.1	221	53.8	123	9	1.81	2.24	9.9	4.5	44.55	795.87	2.9	6.7	0.69	0	0	0	6	82
7	0	2009	0	56	0	1.71	CGN	1	0	0	0	1.36	1.31	1493	1461	1493	155	9.5	4.03	115	2.06	203	51.3	108	9.39	1.66	2.01	9.3	4.5	41.85	248.18	2.39	8.4	1.31	0	0	0	0	55
7	0	2009	0	56	0	2.79	CGN	1	0	0	0	1.36	1.23	1702	1665	1702	154	10.1	4.05	111	2.05	194	47.9	104	8.99	1.88	2.27	9.1	3.7	33.67	260.84	2.42	8.6	1.23	0	0	0	1	71
7	0	2009	0	57	0	3.79	CGN	1	0	0	0	0.93	1.15	1855	1875	1875	155	9.2	4.1	198	2.3	232	40.4	117	9.9	1.68	2.01	9.2	3.8	34.96	337.5	2.53	9.3	0.93	1	0	0	2	86
7	0	2009	0	59	0	4.82		1	0	0	0	1.16	1.22	1353	1436	1436	155	9.6	4.04	118	2.07	140	41.6	67	9.64	1.72	2.03	9	3.4	30.6	521.38	2.72	9	1.16	0	0	0	3	71
7	0	2009	0	60	0	6.21	CGN	1	0	0	0	1.28	1.14	1494	1627	1627	155	10.3	4.01	162	2.21	254	43.8	146	9.57	1.73	2.06	8.7	4.7	40.89	72.53	1.86	10.3	1.14	0	0	0	4	65
7	0	2009	0	61	0	6.83	CGN	0	0	0	0	1.16	1.22	1670	1675	1675	155	9	4.02	360	2.56	204	37.4	69	9.3	1.78	2.07	8.5	3.3	28.05	477.3	2.68	7.4	1.16	0	0	0	5	70
7	0	2009	0	62	0	7.9	CGN	0	0	0	0	1.26	1.2	1592	1643	1643	155	9.3	3.98	247	2.39	218	35.3	94	9.4	1.75	2.06	8.5	3	25.5	429.96	2.63	7.7	1.2	0	0	0	6	77
2	0	2009	1	68	0	3.4	DM	1	1	0	0	1.16	0.9	2034	2036	2036	175	10.1	4.15	104	2.02	194	44.2	98	11.85	0.98	1.22	9.5	4.9	46.55	223.13	2.35	7.3	0.9	1	0	0	0	89
2	0	2009	1	69	0	4.48	DM	1	1	0	0	1.13	1.19	1965	1808	1965	172	8.8	3.26	103	2.01	234	44.8	130	7.93	1.25	1.39	8.2	3.3	27.06	171.47	2.23	4.1	1.13	0	0	0	1	77
7	0	2009	0	51	0	1.96	HTN	0	1	0	0	1.26	1.09	1634	1657	1657	157	8.1	3.94	66	1.82	178	64.5	74	7.51	1.56	1.87	9.1	4.2	38.22	343.06	2.54	6.1	1.09	0	0	0	0	58
7	0	2009	0	52	0	3.04	HTN	0	1	0	0	1.01	1.05	1431	1436	1436	157	10.9	4.13	130	2.11	189	60.9	70	7.49	1.47	1.72	8.8	4.4	38.72	390.24	2.59	5.5	1.01	0	0	0	1	52
7	0	2009	0	52	0	4.04	CGN	0	0	0	0	1.09	1.22	2020	1881	2020	155	9.4	3.91	53	1.72	195	68.1	95	7.91	1.41	1.66	8.7	4.5	39.15	227.59	2.36	4.4	1.09	0	0	0	2	53
7	0	2009	0	53	0	5.07		0	0	0	0	1.05	0.96	2059	1981	2059	155	10	4.1	124	2.09	211	60.4	108	7.56	1.24	1.46	8.8	4.3	37.84	443	2.65	6.6	0.96	0	0	0	3	57
7	0	2009	0	55	0	6.46	CGN	0	0	0	0	1.14	1.25	2080	2103	2103	155	12.2	3.87	144	2.16	196	50.4	102	7.77	1.6	1.92	9	3.8	34.2	630.16	2.8	6.2	1.14	0	0	0	4	72
7	0	2009	0	56	0	7.08	CGN	0	0	0	0	0.99	0.95	2172	2069	2172	155	10.1	3.96	104	2.02	185	52.7	88	7.27	1.57	1.83	8.7	4.5	39.15	300.32	2.48	6.4	0.95	0	0	0	5	72
7	0	2009	0	57	0	8.16	CGN	0	0	0	0	1.05	0.95	2177	2099	2177	155	10.7	4.01	134	2.13	203	51.5	102	7.61	1.61	1.89	8.8	3.5	30.8	523.55	2.72	6.9	0.95	0	0	0	6	62
7	0	2009	0	73	0	7.84	DM	1	1	0	1	0.93	1.08	1732	1727	1732	147	6.9	4.27	129	2.11	171	39.7	91	7.09	1.63	2.03	9	3.9	35.1	313.06	2.5	6.5	0.93	0	0	1	0	76
7	0	2009	0	74	0	8.93	DM	1	1	0	1	1.03	1.01	2975	2643	2975	147	9.3	4.03	156	2.19	216	42.8	114	8.2	1.6	1.93	9.1	4.4	40.04	358.66	2.55	6.1	1.01	1	1	0	1	83
7	0	2009	0	74	0	9.92	DM	1	1	0	0	0.97	1.03	2439	2217	2439	147	8.2	4.04	90	1.95	116	39.2	46	8.54	1.45	1.75	8.9	3.2	28.48	517.69	2.71	7	0.97	1	1	0	2	79
7	1	2009	0	75	0	10.95		1	1	0	0	0.88	0.9	2113	2233	2233	147	9.1	4.11	144	2.16	127	37.7	51	8.06	1.43	1.63	9.3	4.5	41.85	226.06	2.35	7.6	0.88	1	1	0	3	80
7	0	2009	0	77	0	12.34	DM	1	1	0	0	0.9	0.93	2033	1876	2033	147	10.2	4.13	123	2.09	205	38.7	125	8.6	1.55	1.81	9.4	4.9	46.06	455.17	2.66	9.3	0.9	1	1	0	4	105
7	1	2009	0	78	0	12.96	DM	1	1	0	0	0.97	0.82	1752	1906	1906	147	9.8	4.18	102	2.01	128	45.8	48	6.93	1.49	1.71	9.5	3.9	37.05	226.15	2.35	6	0.82	1	1	0	5	80
7	1	2009	0	79	0	14.03	DM	1	1	0	0	0.74	0.96	1524	1967	1967	147	10.1	3.66	112	2.05	218	48.6	123	6.8	1.5	1.79	8.7	4.3	37.41	229.51	2.36	6.2	0.74	0	0	0	6	67
4	0	2009	0	63	0	6.73	DM	1	1	1	1	0.92	0.96	2903	2340	2903	149	11.1	4.2	163	2.21	196	51.1	98	11.06	1.25	1.5	9.9	4.2	41.58	318.93	2.5	7.6	0.92	1	0	0	0	75
4	1	2009	0	64	0	7.81	DM	1	1	1	1	0.83	1.03	2970	3408	3408	149	10.2	3.9	466	2.67	172	29.3	72	10.5	1.14	1.45	10.2	2.3	23.46			7.4	0.83	1	0	0	1	101
4	1	2009	0	65	0	8.81	CGN	1	0	0	0	0.89	0.62	3290	2908	3290	149	11.6	4.05	188	2.27	184	41.2	95	11.14	1.07	1.29	9.9	4.2	41.58	265.91	2.42	6.9	0.62	1	0	0	2	76
4	1	2009	0	65	0	9.84		1	0	0	0	0.87	0.89	4362	3255	4362	149	10.3	3.87	228	2.36	145	38.1	58	9.71	1.3	1.51	10	3.4	34	320.33	2.51	8	0.87	1	0	0	3	68
7	0	2009	0	53	0	6.45	CGN	0	0	0	0	1.03	1.13	1531	1492	1531	158	8.6	4.11	90	1.95	153	43.7	73	10.3	1.48	1.74	10.1	5.1	51.51	49.47	1.69	5.6	1.03	0	0	0	0	59
7	0	2009	0	54	0	7.54	CGN	0	0	0	0	1.01	1.04	1392	1359	1392	161	8.4	4.22	79	1.9	152	41.7	71	11.44	1.5	1.82	10	3.8	38			5.5	1.01	0	0	0	1	58
7	0	2009	0	55	0	8.54	CGN	0	0	0	0	1.15	1.11	1541	1552	1552	161	9.2	4.08	78	1.89	129	42.5	59	11.52	1.35	1.58	10	3.7	37	53.18	1.73	7.5	1.11	0	0	0	2	65
7	1	2009	0	56	0	9.56		0	0	0	0	1.01	0.89	1312	1340	1340	161	10.3	4.19	88	1.94	151	44	82	10.87	1.5	1.8	10.2	4.5	45.9	81.52	1.91	5.5	0.89	0	0	0	3	56
7	0	2009	0	57	0	10.95	CGN	0	0	0	0	1.12	1.09	1255	1248	1255	165	10.3	4.34	91	1.96	161	44.5	83	12.75	1.3	1.54	10	5.8	58	602.41	2.78	7.4	1.09	0	0	0	4	48
7	0	2009	0	58	0	11.57	CGN	0	0	0	0	0.99	1.02	1309	1232	1309	161	10.2	4.26	62	1.79	157	47.3	79	10.75	1.28	1.52	10	5.2	52	94.03	1.97	7.3	0.99	0	0	0	5	53
7	0	2009	0	59	0	12.65	CGN	0	0	0	0	1.19	1.1	1350	1406	1406	161	10.2	4.23	101	2	176	42	93	11.21	1.35	1.58	10	4.4	44	207.76	2.32	6.3	1.1	1	0	1	6	52
6	0	2009	1	62	1	4.74	CGN	0	1	1	1	0.91	0.9	1914	2082	2082	159	14.9	4.89	180	2.26	243	49.9	146	14.56	1.13	1.4	11.7	8.4	98.28	543.94	2.74	9.4	0.9	0	1	1	0	84
6	1	2009	1	62	1	5.82	CGN	0	1	1	1	0.89	0.86	2928	2287	2928	160	12.4	4.4	118	2.07	216	47.7	120	12.05	0.96	1.21	11.3	6.2	70.06	959.75	2.98	9.5	0.86	0	0	1	1	75
6	1	2009	1	63	1	6.82	CGN	0	1	1	0	0.88	1.25	2244	2976	2976	161	11.1	4.3	115	2.06	206	49.5	110	11.78	1.09	1.33	11.9	4.8	57.12	505.02	2.7	5	0.88	0	0	1	2	85
6	0	2009	1	64	1	7.85		0	1	1	0	1	0.91	1954	2138	2138	161	10.3	3.97	102	2.01	187	47.7	106	10.29	1.26	1.56	12	4.4	52.8	1245.89	3.1	7.3	0.91	0	0	0	3	95
6	1	2009	1	66	1	9.24	CGN	0	1	1	0	0.87	0.79	1752	1727	1752	161	7.4	3.37	134	2.13	177	39.3	98	9.82	1.36	1.72		6.8	40.25	153.2	2.19	7.9	0.79	0	0	0	4	70
6	1	2009	1	67	1	9.86	CGN	0	1	1	0	0.67	0.65	832	1171	1171	161	9.8	3.99	81	1.91	212	55.1	113	7.73	1.35	1.69	10.8	4.5	48.6			5.7	0.65	0	0	0	5	72
5	0	2011	0	68	0	10.59	DM	1	0	0	0	1.13	0.97	1959	1966	1966	153	10.3	3.95	174	2.24	212	34.1	118	9.04			9.7	3	29.1	393.24	2.59	8.4	0.97	1	0	0	0	67
5	1	2011	0	69	0	11.61		1	0	0	0	0.89	0.88	1641	1798	1798	152	9.9	3.84	139	2.14	128	39.6	50	8.52	1.29	1.47	9	5.5	49.5	25.68	1.41	7.9	0.88	1	0	0	1	81
5	0	2011	0	71	0	13.01	DM	1	0	0	0	0.94	0.98	2343	2133	2343	152	9.5	3.86	172	2.24	118	30.3	44	9.25	1.41	1.7	9.2	5	46	972.61	2.99	8.9	0.94	1	0	0	2	105
5	1	2011	0	72	0	13.63	DM	1	0	0	0	0.93	0.83	1679	1757	1757	152	9.8	3.6	139	2.14	210	43.9	122	8.89	1.51	1.79	10.9	5.7	62.13	918.15	2.96	10.2	0.83	1	0	0	3	69
5	0	2011	0	73	0	14.71	DM	1	0	0	0	1.13	0.97	1914	2169	2169	152	12.1	3.79	153	2.18	212	35.3	131	9.68	1.59	1.88	9.7	2.9	28.13	764.56	2.88	8.6	0.97	0	0	0	4	83
7	0	2009	0	34	0	8.67	CGN	0	1	0	0	1.19	1.21	1522	1502	1522	154	12.2	4.27	522	2.72	193	26.9	71	18.24	1.04	1.26	7.5	8.6	64.5	1537.46	3.19	11	1.19	0	0	0	0	53
7	0	2009	0	35	0	9.76	CGN	0	1	0	0	1.12	1.11	2237	2566	2566	154	11.1	4.14	475	2.68	170	27	42	17.57	1.39	1.7	5	7.5	37.5			10.1	1.11	1	0	0	1	84
7	0	2009	0	35	0	10.76	IGA	1	1	0	0	1.32	1.31	1440	1406	1440	154	13.6	4.09	490	2.69	175	19.5	68	16.92	0.9	1.1	5.8	9.6	55.68	6.22	0.79	10	1.31	1	0	0	2	48
7	0	2009	0	37	0	11.78		1	1	0	0	0.98	1.02	1702	1540	1702	154	9.9	4.05	388	2.59	195	31	74	11.35	1.42	1.69	7.3	5.3	38.69	7.6	0.88	8.7	0.98	1	0	0	3	76
7	0	2009	0	38	0	13.17	IGA	1	1	0	0	1.04	1.11	1473	1510	1510	154	9.1	4.04	217	2.34	207	30.1	106	11.51	1.19	1.53	7.5	5.1	38.25	657.44	2.82	11.4	1.04	1	0	0	4	57
7	1	2009	0	39	0	13.79	IGA	1	1	0	0	0.78	0.79	1433	1567	1567	154	14.2	4.25	545	2.74	188	26.2	44	10.31	1.49	1.84	7.8	5.9	46.02			9.1	0.78	1	0	0	5	109
7	0	2009	0	40	0	14.88	IGA	1	1	0	0	1.12	1.07	2142	2294	2294	154	11.2	4.19	440	2.64	160	25.3	39	10.52	1.48	1.85	7.3	7.5	54.75			7.1	1.07	0	1	0	6	83
3	0	2009	0	53	0	7.04	A-0	0	1	0	0	1.06	1.08	1333	1330	1333	150	8.9	4.12	219	2.34	261	63.9	113	8.74			10.3	5.4	55.62	52.28	1.72	5.8	1.06	0	0	0	0	53
3	0	2009	0	54	1	8.13	CGN	0	1	0	0	1.02	1.02	1243	1301	1301	150	10.2	4.37	165	2.22	255	62.8	121	9.51			10.7	4.8	51.36	31.17	1.49		1.02	0	0	0	1	52
3	0	2009	0	54	1	9.13	CGN	0	1	0	0	1.14	1.81	1471	1621	1621	149	9.5	4.03	124	2.09	170	59.8	65	8.63			10.5	4.2	44.1	52.4	1.72		1.14	1	0	0	2	44
3	1	2009	1	75	1	4.76	DM	1	1	0	0	0.66	0.78	1677	2015	2015	167	10.5	3.91	368	2.57	168	24.7	66	8.07	1.06	1.29	9.1	4.6	41.86	338.88	2.53	9.6	0.66	0	0	0	0	83
3	1	2009	1	75	1	5.85	DM	1	1	0	0	0.64	0.72	1397	1243	1397	166	10.8	3.73	179	2.25	197	24.7	123	9.99	1.1	1.36	8.5	3.8	32.3	188.1	2.27	8.6	0.64	0	0	0	1	54
3	1	2009	1	76	1	6.85	DM	1	1	0	1	0.68	0.67	2048	1851	2048	166	10.9	3.99	244	2.39	158	19.6	84	9.27	1.15	1.37	8.7	4.6	40.02	215.59	2.33	5.2	0.67	1	0	1	2	66
2	1	2009	1	60	1	3.82	DM	1	1	0	1	0.78	0.73	1037	1057	1057	164	12	4.03	354	2.55	157	29.5	60	11.86	0.91	1.08	9.6	3.8	36.48	246.59	2.39	6.6	0.73	0	0	0	0	51
2	1	2009	1	60	1	4.9	DM	1	1	0	1	0.98	0.67	1402	1449	1449	163	13.1	3.84	172	2.24	125	33.6	46	11.33	1.09	1.27	8.9	5.2	46.28	360.13	2.56	7.5	0.67	0	0	0	1	59
7	0	2009	1	59	1	5.17	CGN	0	1	0	0	1.13	1.09	1831	1851	1851	166	11	4.54	501	2.7	209	34	87	10.2	1.25	1.49	8.7	4.3	37.41	439.89	2.64	7.9	1.09	0	0	0	0	54
7	0	2009	1	59	1	6.26	CGN	0	1	0	0	1.04	0.99	1708	1859	1859	166	10.9	4.4	290	2.46	192	33.1	70	10.61	1.3	1.52	8.7	5.6	48.72	198.28	2.3	8.2	0.99	1	0	0	1	53
7	0	2009	1	60	1	7.26	CGN	0	1	0	0	1.04	1.02	1926	2084	2084	166	11	4.47	98	1.99	170	35.8	103	9.81	1.17	1.39	9.4	4	37.6	274.57	2.44	5.6	1.02	1	0	0	2	73
7	0	2009	1	62	1	8.28		0	1	0	0	1.23	1.04	1757	1831	1831	166	10	4.12	346	2.54	188	31.4	83	9.82	1.25	1.48	9.1	4.8	43.68	435.11	2.64	7.3	1.04	1	0	0	3	60
7	0	2009	1	63	1	9.67	CGN	0	1	0	0	1.11	1.07	2108	2401	2401	166	11.7	4.48	137	2.14	194	40.6	117	9.38	1.24	1.5	9.5	3.8	36.1	1029.32	3.01	7.8	1.07	1	0	0	4	70
7	0	2009	1	64	1	10.29	CGN	0	1	0	0	1.19	1.12	2409	2258	2409	166	10.8	4.44	125	2.1	110	34.1	43	8.75	1.17	1.44	9.2	3.6	33.12	405.15	2.61	6.1	1.12	1	0	0	5	68
7	0	2009	1	65	1	11.36	CGN	0	1	0	0	1.03	1.03	1819	2084	2084	166	10.5	3.93	224	2.35	217	36	126	9.12	1.27	1.55	8.3	4.2	34.86	499.45	2.7	6.8	1.03	1	0	0	6	69
3	1	2012	0	66	0	0.62		1	0	0	0	0.74	1.01	1735	1425	1735	157	9.4	3.54	86	1.93	134	38.3	74	4.93	1.57	1.98	8.7	5.6	48.72	23.59	1.37	6.6	0.74	0	0	0	0	72
3	1	2012	0	67	0	2.01	DM	1	0	0	0	0.6	0.67	2074	1807	2074	157	11.5	3.51	100	2	130	38.6	67	5.99	1.5	1.83	11.5	4.1	47.15	580.14	2.76	5.5	0.6	1	0	0	1	92
3	1	2012	0	68	0	2.63	DM	1	0	0	0	0.57	0.47	2279	1999	2279	157	9.4	3.37	193	2.29	154	25.7	86	6.9	1.61	1.93	9.4	3.2	30.08	11.24	1.05	5.5	0.47	1	0	0	2	114
7	0	2009	0	52	1	9.59	CGN	0	0	0	0	1.02	1.09	1233	1166	1233	161	9.5	4.23	204	2.31	223	36.5	128	11.16	1.35	1.62	9.3	4.3	39.99	70.29	1.85	7.9	1.02	0	0	0	0	39
7	0	2009	0	53	1	10.67	CGN	0	0	0	0	1.04	1.13	1055	1054	1055	161	8.5	4.01	125	2.1	232	36.7	144	11.66	1.45	1.74	8.1	5.4	43.74	58.88	1.77	7.2	1.04	0	0	0	1	33
7	0	2009	0	53	1	11.65	CGN	0	0	0	0	1.07	1.12	1121	1126	1126	161	9.1	3.98	136	2.13	183	34.5	110	11.27	1.32	1.58	9.1	3.2	29.12	57.13	1.76	8.7	1.07	0	0	0	2	47
7	0	2009	0	55	1	12.68		0	0	0	0	1.1	1.1	1164	1258	1258	161	9.8	4.04	134	2.13	199	35.9	126	11.73	1.45	1.71	5.8	6.3	36.54	37.1	1.57	7.1	1.1	0	0	0	3	37
7	0	2009	0	56	1	14.07	CGN	0	0	0	0	1.01	1.15	1328	1223	1328	161	9.5	4	184	2.26	195	34.1	114	11.34	1.2	1.49	9.2	4.9	45.08	41.21	1.62	9.2	1.01	0	0	0	4	46
7	0	2009	0	57	1	14.69	CGN	0	0	0	0	1.61	1.6	1654	1566	1654	161	10	3.82	106	2.03	208	39.5	132	10.38	1.2	1.48	8.9	5.4	48.06	25.25	1.4	7.2	1.6	0	0	0	5	49
7	0	2009	0	58	1	15.77	CGN	0	0	0	0	1.04	1.04	1195	1333	1333	161	9.2	4.02	183	2.26	208	30.8	134	12.25	1.37	1.69	8.5	6.6	56.1	26.09	1.42	10.2	1.04	1	0	0	6	49
4	0	2012	0	60	0	12.36		0	0	0	1	1.03	1.14	1561	1353	1561	164	11.4	3.72	87	1.94	215	44.7	141	7.06	1.38	1.63	9.3	5.7	53.01	52.8	1.72	7.7	1.03	1	0	0	0	74
4	0	2012	0	59	0	13.75	CGN	0	0	0	1	0.94	1.07	1563	1389	1563	164	11	3.63	131	2.12	304	49.8	188	9.1	1.4	1.66	9.6	6.2	59.52	600.84	2.78	8.7	0.94	1	0	0	1	61
4	0	2012	0	60	0	14.37	CGN	0	0	0	1	1	1.12	1606	1305	1606	164	11.5	3.76	110	2.04	151	44	65	6.98	1.47	1.74	9.3	4.3	39.99	384.6	2.59	5.6	1	1	0	0	2	64
4	1	2012	0	61	0	15.44	CGN	0	0	0	1	0.76	1.03	1230	1191	1230	164	9.9	3.49						7.22				3.4					0.76	0	0	0	3	46
3	1	2011	1	66	1	1.03	DM	1	1	0	0	0.75	0.83	2785	1792	2785	162	9	3.87	164	2.21	136	29.1	60	8.5			10.2	4.8	48.96	150.98	2.18	7.9	0.75	0	0	0	0	122
3	1	2011	1	67	1	2.06		1	1	0	0	0.44	0.59	1679	1769	1769	162	10.4	3.66	251	2.4	167	26.7	83	9.18	1.18	1.38	8.5	3	25.5	292.09	2.47	7.4	0.44	0	0	0	1	114
3	1	2011	1	68	1	3.45	DM	1	1	0	0	0.66	0.25		2068	2068	162	9.2	3.57	243	2.39	192	28.6	101	8.55	1.21	1.54	8.9	3.7	32.93	647.96	2.81	7.2	0.25	0	1	0	2	98
3	0	2013	1	49	1	0.87	DM	1	1	0	0	1.1	1.12	2075	1966	2075	169	9.3	3.82	108	2.03	147	32.5	72	13.86	0.95	1.2	8.9	4.4	39.16	281.74	2.45	7.4	1.1	0	1	0	0	87
3	0	2013	1	50	1	1.48	DM	1	1	0	0	1.15	1.13	2316	2070	2316	169	10	4.31	117	2.07	179	29.9	102	12.86	1.04	1.23	9.2	4.2	38.64	336.64	2.53	7.3	1.13	0	1	0	1	88
3	0	2013	1	51	1	2.55	DM	1	1	0	0	1.16	1.12	2144	2033	2144	169	8.8	4.31	401	2.6	168	22.6	75	13.8	0.93	1.12	9	5	45	344.27	2.54	8.9	1.12	1	0	0	2	76
5	0	2011	0	70	0	0.86	DM	1	1	0	0	0.93	1.06	1939	1763	1939	150	10	4.13	71	1.85	148	38.3	68	8.86	1.52	1.82	8.8	6	52.8	315.52	2.5	7.5	0.93	0	1	0	0	72
5	1	2011	0	71	0	1.89		1	1	0	0	0.9	0.84	1952	2263	2263	153	9.6	3.95	159	2.2	147	31.9	78	7.99	1.56	1.87	9	5	45	366.26	2.56	8.3	0.84	0	1	0	1	69
5	1	2011	0	72	0	3.28	DM	1	1	0	0	0.96	0.64	1691	2144	2144	153	9.9	4.34	265	2.42	150	30.1	76	8.89	1.65	1.98	9.7	3.4	32.98	261.53	2.42	10.1	0.64	0	1	0	2	93
5	1	2011	0	73	0	3.9	DM	1	1	0	0	0.98	0.62	1969	2630	2630	153	10.4	3.95	332	2.52	140	32	58	8.11	1.55	1.83	8.9	4.5	40.05	474.15	2.68	9	0.62	0	1	0	3	89
5	1	2011	0	74	0	4.97	DM	1	1	0	0	0.68	0.68	1893	1864	1893	153	11.7	3.75	255	2.41	155	26.6	65	7.49			8.4	4.9	41.16	477.54	2.68		0.68	0	0	0	4	75
4	0	2009	0	53	0	10.31	CGN	0	0	0	0	1.07	1.03	1517	1591	1591	149	10.3	4.26	75	1.88	154	48.1	71	10.46	1.65	1.92	9.6	3.9	37.44	470.73	2.67	6	1.03	0	0	0	0	53
4	0	2009	0	54	0	11.4	CGN	0	0	0	0	1.15	1.12	1507	1632	1632	149	10.1	4.21	69	1.84	164	47.2	76	10.08	1.57	1.86	9.4	3.7	34.78	379.41	2.58	6.2	1.12	0	0	0	1	52
4	0	2009	0	55	0	13.49		0	0	0	0	1.16	1.12	1971	1910	1971	148	10.6	4.38	85	1.93	161	51.2	70	10.01	1.21	1.38	9.7	2.1	20.37	731.98	2.86	6.4	1.12	0	0	0	3	73
4	0	2009	0	57	0	14.88	CGN	0	0	0	0	1.1	0.95	1801	1717	1801	148	10.7	4.18	100	2	169	51.1	79	10.55	1.63	2	9.4	4.4	41.36	333.11	2.52	7.9	0.95	0	0	0	4	63
7	0	2009	1	44	1	0.74	DM	1	1	0	0	1.09	1.08	1593	1557	1593	167	11.4	4.18	98	1.99	157	38.4	79	11	1.34	1.61	9.2	5.4	49.68	13.83	1.14	6.5	1.08	0	0	0	0	61
7	0	2009	1	45	1	1.83	DM	1	1	0	0	1.12	1.06	1951	2192	2192	168	11.9	3.78	97	1.99	127	27.2	55	10.51	1.37	1.66	8.9	2.7	24.03	145.46	2.16	6.4	1.06	0	0	0	1	56
7	0	2009	1	45	1	2.83	DM	1	0	0	0	1.13	1.23	1692	1550	1692	169	11.9	3.9	73	1.86	148	31.8	76	11.75	1.21	1.47	10.3	6.3	64.89	77.91	1.89	7.1	1.13	0	0	0	2	62
7	0	2009	1	47	1	3.85		1	0	0	0	1.04	1.01	1723	1668	1723	169	11.4	3.87	101	2	156	42.5	80	11.12	1.27	1.56	10.2	3.9	39.78	9.06	0.96	7.2	1.01	0	0	0	3	77
7	0	2009	1	48	1	5.25	DM	1	0	0	0	0.98	0.95	1776	1673	1776	169	12.2	4.06	98	1.99	156	47.4	73	11.42	1.22	1.53	9.2	5.3	48.76			8.3	0.95	0	0	0	4	78
7	0	2009	1	49	1	5.86	DM	1	0	0	0	1.35	0.98	2073	1972	2073	169	9.4	3.93	65	1.81	147	46.5	69	11.2	1.45	1.77	9.7	4.9	47.53	81.09	1.91	6.5	0.98	0	0	0	5	82
7	0	2009	1	50	1	6.93	DM	1	0	0	0	1.28	1.13	1756	1779	1779	169	8.3	3.98	75	1.88	137	39	66	11.05	1.31	1.57	9.6	4	38.4	144.17	2.16	7.1	1.13	0	0	0	6	81
6	0	2009	1	60	1	1.57	CGN	0	1	1	1	1.06	1.11	2063	2234	2234	171	9.7	4.15	146	2.16	165	38.8	84	10.12	1.16	1.42	9.9	3.2	31.68	190.43	2.28	6.3	1.06	0	0	0	0	72
6	1	2009	1	60	1	2.66	CGN	0	1	1	1	0.91	0.88	2086	2303	2303	171	9.9	4.22	138	2.14	185	42.2	92	10.28	1.24	1.51	9.9	3.9	38.61	345.28	2.54	5.9	0.88	0	0	0	1	78
6	0	2009	1	61	1	3.66	CGN	0	1	0	0	1.01	0.96	1936	2053	2053	171	10.8	4.05	105	2.02	184	32.7	111	11.12	1.22	1.48	9.3	4.7	43.71	500.55	2.7	7	0.96	0	0	0	2	68
6	1	2009	1	64	1	6.08	CGN	0	0	0	0	0.89	0.83	2075	1911	2075	171	10.6	4.09	103	2.01	136	39.1	61	10.87	1.08	1.31	9.6	6.5	62.4	78.24	1.89	9.8	0.83	0	0	0	4	66
6	0	2009	1	65	1	6.69	CGN	0	0	0	0	0.91	0.98	2698	2288	2698	171	10.8	4.07	54	1.73	191	44.6	110	11.32	1.15	1.31	10.1	4.1	41.41	736.63	2.87	8	0.91	0	0	0	5	69
6	1	2009	1	66	1	7.77	CGN	0	0	0	0	0.89	0.98	2089	1895	2089	171	10.3	3.97	127	2.1	155	33.7	87	8.48	1.24	1.5	10.1	3.6	36.36	317.49	2.5	7.1	0.89	0	0	0	6	50
6	0	2009	0	74	0	6.18	CGN	0	0	0	1	1.17	1.12	2752	3465	3465	150	9.5	3.94	122	2.09	167	49.8	83	5.66	1.36	1.58	10.3	3.8	39.14	1550	3.19	5.7	1.12	0	0	0	0	88
6	0	2009	0	75	0	7.26	CGN	0	0	0	1	1.2	1.1	2151	2041	2151	140	9	3.76	117	2.07	160	42.6	77	4.33	1.61	1.91	10.1	2.4	24.24			4.1	1.1	0	0	0	1	73
6	0	2009	0	76	0	8.26	CGN	0	0	0	0	1.12	1.22	2671	2543	2671	140	9.3	3.88	112	2.05	169	49.6	81	4.46	1.47	1.73	9.9	3.2	31.68	1600	3.2	4.7	1.12	0	0	0	2	76
6	0	2009	0	76	0	9.28		0	0	0	0	1.11	1.07	2935	2897	2935	140	11.1	3.5	114	2.06	152	58.4	68	4.02	1.61	1.95	9.5	3.7	35.15	1570	3.2	4.5	1.07	0	0	0	3	85
6	0	2009	0	78	0	10.68	CGN	0	0	0	0	1.19	1.17	3128	3131	3131	140	11.1	3.6	119	2.08	150	48.6	71	3.86	1.46	1.76	9.8	2.9	28.42	312.58	2.49	6.5	1.17	0	0	0	4	91
6	0	2009	0	79	0	11.3	CGN	0	0	0	0	1.32	1.38	2298	2258	2298	140	11.7	3.54	78	1.89	191	85.8	70	3.66	1.5	1.76	9	3.3	29.7			4.5	1.32	1	0	1	5	70
3	1	2009	1	61	1	2.49	HTN	0	1	0	0	0.92	0.63	1831	1883	1883	164	10.8	3.76	83	1.92	141	41.3	75	11.78	1.1	1.37	9.7	6.2	60.14	172.83	2.24	11.1	0.63	0	0	0	0	76
3	1	2009	1	62	1	3.58	HTN	0	1	0	0	1.12	0.84	1851	1767	1851	164	9.5	3.54	64	1.81	142	38.5	74	11.08	1.22	1.5	9.4	4.8	45.12	549.85	2.74	7.3	0.84	0	0	0	1	79
3	1	2009	1	62	1	4.58	CGN	0	1	0	0	1.01	0.71	1353	1981	1981	164	9.9	3.35	39	1.59	114	49.5	51	8.47	1	1.24	9.6	4.5	43.2				0.71	0	0	0	2	86
7	0	2009	1	69	1	5.1	CGN	0	0	0	0	1.21	1.06	1685	1867	1867	173	10.2	4.04	77	1.89	145	50.9	60	10.12	1.22	1.47	9.3	4.3	39.99	476.42	2.68	9.3	1.06	0	0	0	0	78
7	0	2009	1	70	1	6.18	CGN	0	0	0	0	1.06	0.97	1989	2305	2305	172	10.3	3.99	125	2.1	170	46.8	70	10.87	1.25	1.52	9.4	4.1	38.54	403.46	2.61	9.5	0.97	0	0	0	1	101
7	0	2009	1	71	1	7.18	HTN	0	1	0	0	1.12	1.13	2259	1972	2259	172	10.1	3.93	126	2.1	170	50	77	11.12	1.15	1.43	9.3	4.7	43.71	577.69	2.76	7.2	1.12	0	0	0	2	97
7	0	2009	1	72	1	8.21		0	1	0	0	1.11	1.11	2055	1873	2055	172	11.3	4.06	68	1.83	177	70	75	11.97	1.26	1.54	10	3.7	37	503.65	2.7	7.7	1.11	0	0	0	3	89
7	0	2009	1	73	1	9.6	HTN	0	1	0	0	0.97	0.9	2154	1981	2154	172	11.3	3.97	119	2.08	196	63.5	91	10.11	1.3	1.64	10.3	4.8	49.44	529.25	2.72	9.2	0.9	0	0	0	4	130
7	0	2009	1	74	1	10.22	HTN	0	1	0	0	1.08	0.94	1889	1974	1974	172	11.5	4.24	81	1.91	195	64.5	83	10.47	1.39	1.66	10.1	3.8	38.38	629.61	2.8	7.8	0.94	0	0	0	5	103
7	0	2009	1	75	1	11.3	HTN	0	1	0	0	0.98	0.94	1915	1815	1915	172	9.7	3.88	96	1.98	168	55	77	9.61	1.18	1.42	9.8	3.5	34.3	401.75	2.6	7.7	0.94	1	0	0	6	100
2	0	2009	1	74	1	8.07	DM	1	1	1	0	1.04	1.23	3107	3000	3107	151	9.7	3.59	127	2.1	180	27.5	108	7.82	1.41	1.63	11.9	5	59.5	829.13	2.92	6.5	1.04	0	0	0	0	75
2	0	2009	1	72	1	9.16	DM	1	1	1	0	0.9	1.1	3759	4092	4092	151	10	3.33	137	2.14	193	31.9	107	6.46	1.29	1.5	11.3	5.2	58.76	1376.49	3.14	6.6	0.9	0	1	0	1	90
3	0	2013	1	63	1	0.41	CGN	0	0	0	0	0.97	0.97	1219	1130	1219	162	10	3.81						13.02			7.6	12.4	94.24	113.19	2.05	11.7	0.97	0	0	0	0	44
3	0	2013	1	64	1	1.03	CGN	0	0	0	0	0.98	0.92	1696	1594	1696	162	11.9	3.55	91	1.96	167	35	96	12.18	1.35	1.53	8.2	4.6	37.72	441.15	2.64	7.9	0.92	0	0	0	1	61
3	0	2013	1	65	1	2.1	CGN	0	0	0	0	1.01	0.94	1606	1642	1642	162	10.7	3.35	124	2.09	186	33.4	124	10.68	1.28	1.52	9.1	5.7	51.87	554.53	2.74	8.7	0.94	0	0	0	2	59
5	0	2009	1	29	0	9.66	SLE	0	1	0	0	1.04	1.26	1439	1374	1439	166	10	4.16	192	2.28	192	44	104	12.74	1.14	1.35	10.4	4.1	42.64	474.43	2.68	10.7	1.04	0	0	0	0	55
5	0	2009	1	30	0	10.74	SLE	0	1	0	0	1.11	0.96	1400	1353	1400	165	9.4	3.95	72	1.86	168	38.3	105	12.93			9.5	4.1	38.95	872.47	2.94		0.96	0	0	0	1	53
5	1	2009	1	31	0	11.74	SLE	0	0	0	0	0.89	0.98	1108	1199	1199	165	9.6	4.32	69	1.84	177	45.7	110	14.22	1.15	1.37	9.8	5.8	56.84	1179.5	3.07	14.5	0.89	0	0	0	2	50
5	0	2009	1	32	0	12.76		0	0	0	0	0.94	1.32	1543	1587	1587	165	6.9	4.21	187	2.27	172	51.5	102	12.24	1.42	1.66	9.6	4.8	46.08	1562.08	3.19	11.4	0.94	0	0	0	3	69
5	0	2009	1	33	0	14.15	SLE	0	0	0	0	1.07	1.46	1526	1680	1680	165	5.3	4.06	101	2	154	41.9	89	11.98	1.15	1.38	10.3	4	41.2	690.27	2.84	9.1	1.07	0	0	0	4	48
3	0	2013	0	61	0	0.31	CAN	0	0	0	0	1.15	1.19	2130	1980	2130	162	10.3	3.57	101	2	126	42.8	60	10.09			7.8	6.9	53.82	451.02	2.65		1.15	0	0	0	0	68
3	0	2013	0	62	0	0.93	CAN	0	0	0	0	0.96	0.97	1897	1618	1897	162	11	3.73	159	2.2	203	55.4	100	7.03	1.47	1.73	9	4.1	36.9	541.47	2.73	5.2	0.96	0	0	0	1	52
3	0	2013	0	63	0	2.02	CAN	0	0	0	0	1.25	1.24	1965	1980	1980	162	10.5	3.44	90	1.95	212	50	130	6.72	1.42	1.6	8.4	4.8	40.32	773.83	2.89	5.1	1.24	0	0	0	2	62
2	0	2011	1	54	0	0.59	CGN	0	1	0	0	1.13	1.1	1659	1647	1659	172	10.6	3.43	145	2.16	145	33.1	81	5.9			8.4	4	33.6	276.26	2.44	7.4	1.1	0	0	0	0	55
2	1	2011	1	66	0	1.62		0	1	0	0	1.02	0.85	1659	1706	1706	172	8.2	3.14	85	1.93	129	39.6	60	7.32	1.09	1.3	7.8	4.8	37.44	103.69	2.02	7.8	0.85	0	0	0	1	59
2	1	2009	0	82	0	9.97	CGN	0	1	0	1	0.26	0.28				155	8.1	3.15	87	1.94	150	38.6	79	5.56	1.26	1.49	11.2	4.6	51.52			3.8	0.26	0	0	0	0	105
2	1	2009	0	83	0	11.05	CGN	0	1	0	1	0.38	0.42		1235	1235	155	9.1	3.51	77	1.89	163	52.3	75	5.52	1.36	1.55	10.5	5.2	54.6	230.02	2.36	4	0.38	0	0	0	1	95
7	0	2009	1	56	0	7.14	DM	1	1	0	1	1.03	0.96	1871	1874	1874	157	9.6	3.83	112	2.05	182	40.8	108	11.03	1.67	1.99	10.3	6.1	62.83	639.67	2.81	11	0.96	0	0	0	0	85
7	0	2009	1	57	0	8.23	DM	1	1	0	1	0.95	0.93	1589	1686	1686	157	10.2	3.96	131	2.12	206	38.5	127	11.17	1.08	1.25	10.2	4.8	48.96	505.28	2.7	8.7	0.93	0	0	0	1	71
7	1	2009	1	58	1	9.23	CGN	0	1	0	0	0.96	0.73	1599	1687	1687	157	9.8	3.81	148	2.17	213	34.3	124	11.44	1.12	1.33	10.7	5.3	56.71	871.57	2.94	9.5	0.73	0	0	0	2	65
7	0	2009	1	59	0	10.25		1	1	0	0	1	0.99	1911	2109	2109	157	10.5	3.84	104	2.02	197	48.7	122	12.58	1.04	1.24	11.1	5.9	65.49	705.88	2.85	11	0.99	0	0	0	3	64
7	1	2009	1	60	0	11.64	CGN	1	1	0	0	1.01	0.82	1669	1598	1669	157	10.3	3.88	91	1.96	211	51	119	11.41	1.01	1.26	11.3	4.8	54.24	535.43	2.73	11.5	0.82	0	1	0	4	71
7	1	2009	1	61	0	12.26	CGN	1	1	0	0	0.89	0.88	1978	2017	2017	157	10.8	3.72	98	1.99	217	60.9	115	10.33	1.11	1.35	11	4.2	46.2	1108.22	3.04	7.8	0.88	0	1	0	5	82
7	1	2009	1	62	1	13.35	CGN	0	1	0	0	1.1	0.87	1689	1923	1923	157	11.6	3.76	73	1.86	216	56.6	118	10.43	1.25	1.51	10.3	4.9	50.47	916.58	2.96	10.3	0.87	0	1	0	6	68
7	0	2009	1	55	1	10.14	DM	1	1	0	0	1.12	1.01	2330	2277	2330	179	10.4	4.06	61	1.79	118	28.4	64	9.6	1.04	1.23	8.9	4.1	36.49	595.42	2.77	6	1.01	0	0	0	0	87
7	0	2009	1	55	1	11.23	DM	1	1	0	0	1.19	1	2083	2936	2083	179	9.4	4	49	1.69	110	28.2	54	8.15	1.12	1.35	8.2	2.9	23.78	782.39	2.89	5.8	1	0	0	0	1	108
7	0	2009	1	56	1	12.23	DM	1	1	0	0	1.19	1.1	1987	1987	1987	179	10.3	3.85	59	1.77	112	24.5	65	8.33	1.22	1.43	9.2	2.5	23	837.02	2.92	5.8	1.1	0	0	0	2	83
7	1	2009	1	58	1	13.25		1	1	0	0	0.82	0.69	2368	2508	2508	179	9.1	3.79	64	1.81	110	27.6	62	7.97			8.8	2.3	20.24				0.69	0	0	0	3	115
7	1	2009	1	59	1	14.65	DM	1	1	0	0	0.82	0.54	2193	2160	2193	179	9.1	3.76	64	1.81	107	26.3	55	8.27	1.15	1.39	8.4	4	33.6	366.15	2.56	7.4	0.54	0	0	0	4	108
7	1	2009	1	60	1	15.26	DM	1	1	0	0	0.73	0.47	2108	1924	2108	179	9.3	3.56	88	1.94	125	23.6	76	7.25	1.13	1.33	8	4.3	34.4	824.35	2.92	5.6	0.47	0	0	0	5	107
7	1	2009	0	61	1	16.34	DM	1	1	0	0	0.67	0.48	2208	2173	2173	179	9.5	3.59	47	1.67	101	29.5	49	7.02	1.06	1.31	8.1	3	24.3	821.65	2.91	6.4	0.48	0	0	0	6	114
6	0	2009	0	73	0	11.33	DM	1	0	1	1	0.95	0.91	1465	1582	1582	150	8.8	3.32	62	1.79	102	41.5	33	7.48	1.52	1.84	8.1	4.2	34.02	266.71	2.43	5.3	0.91	0	0	0	0	78
6	1	2009	0	74	0	12.42	DM	1	0	1	1	0.86	0.86	1664	1802	1802	150	11	3.41	119	2.08	116	51.9	23	7.59	1.45	1.79	7.7	3.7	28.49	302.93	2.48	6.5	0.86	0	0	0	1	71
6	1	2009	0	75	0	13.45	DM	1	0	0	0	1.01	0.77	1931	1897	1931	150	9	3.48	75	1.88	110	46.6	33	6.53	1.52	1.89	7.3	2.8	20.44	139.77	2.15	5.3	0.77	0	0	0	2	77
6	0	2009	0	76	0	14.48		1	0	1	0	1.17	0.98	2123	2698	2698	150	8.1	2.91	68	1.83	93	40.5	28	5.3	1.66	1.92	6.9	3.8	26.22	315.36	2.5	8	0.98	0	0	0	3	58
6	0	2009	0	77	0	15.87	DM	1	0	1	0	0.93	0.97	2809	2499	2809	150	10.8	3.06	89	1.95	86	34.3	26	6.71	1.25	1.55	7.5	2.9	21.75	232.28	2.37	8	0.93	0	0	0	4	100
6	0	2009	0	78	0	16.49	DM	1	0	1	0	1	0.99	3354		3354	150	13.3	3.12	68	1.83	94	36.3	32	2.99	1.81	2.18	7.9	4.3	33.97	126	2.1	5.9	0.99	0	0	0	5	99
3	0	2013	1	67	1	0.08	DM	1	0	0	0	1.15	1.28	2222	2213	2222	161														472.61	2.67		1.15	0	0	0	0	108
3	0	2013	1	68	1	0.7	DM	1	0	0	0	1.41	1.24	2413	2499	2499	161	11	3.44	88	1.94	185	43.7	92	8.24			8.8	2.6	22.88	94.69	1.98		1.24	0	0	0	1	65
3	0	2013	1	69	1	1.77	DM	1	0	0	0	1.25	1.11	1989	1945	1989	161	9.9	3.51	87	1.94	170	38.9	90	8.58	1.34	1.87	7.8	3.8	29.64	191.76	2.28	8.6	1.11	0	0	0	2	65
2	0	2009	1	60	1	5.42	DM	1	1	0	1	1.3	1.17	1667	1762	1762	157	10.4	3.55	197	2.29	166	37.5	97	10.64	0.98	1.2	8.8	5.5	48.4	1107.65	3.04	9.5	1.17	0	0	0	0	66
2	1	2009	1	60	1	6.51	DM	1	1	0	1	0.73	0.58	1537		1537	157	10.1	3.28	165	2.22	121	28.4	62	8.5	0.9	1.21	7.3	6.5	47.45	1334.07	3.13	7.8	0.58	0	1	1	1	68
3	0	2009	1	72	1	2.52	DM	1	1	0	1	1.19	1.27	1922	1763	1922	158	9.5	4.23	77	1.89	144	42	81	8.37	1.14	1.29	9.6	3.1	29.76	132.31	2.12	9.6	1.19	0	0	0	0	87
3	0	2009	1	73	1	3.61	DM	1	1	0	1	1.31	1.29	1622	1458	1622	158	8.7	4	62	1.79	123	41.2	56	8.93	1.06	1.2	9	4.6	41.4	113.09	2.05	9.2	1.29	0	0	0	1	70
3	0	2009	1	73	1	4.61	DM	1	1	0	0	1.21	1.14	1611	1597	1611	159	9.8	4.47	52	1.72	143	50.1	76	11.52	1.01	1.12	9.7	6.2	60.14	44.05	1.64		1.14	0	0	0	2	69
4	0	2011	1	44	1	0.66	CGN	0	1	0	0	1.32	0.93	1074	1164	1164	170	11.9	3.83	100	2	114	19.8	68	12.23			8.7	5.9	51.33	568.06	2.75	8.7	0.93	0	0	0	0	54
4	0	2011	1	44	1	1.68		0	1	0	0	1.09	1.01	1290	1127	1290	170	13.3	3.9	252	2.4	121	19.9	70	14.7	0.82	0.98	9	4.8	43.2	955.09	2.98	10.5	1.01	0	0	0	1	76
4	0	2011	1	46	1	3.08	CGN	0	1	0	0	1.09	1				170	8.8	4.03	92	1.96	106	19.6	67	13.88	0.7	0.87	8.7	5	43.5	398.56	2.6	10.2	1	0	0	0	2	74
4	1	2011	1	47	1	3.7	CGN	0	1	0	0	0.9	0.88	1176	1114	1176	170	12.8	3.77	211	2.32	125	20.6	71	13.28	0.92	1.09	9.1	5.8	52.78	1288.88	3.11	8	0.88	0	0	0	3	69
6	0	2009	0	49	0	23.17	CIN	0	1	0	1	1.19	1.71	1398	1326	1398	144	7.8	3.77	103	2.01	144	45.5	64	8.97	1.64	1.93	10.9	5.7	62.13	161.39	2.21	6.5	1.19	0	0	0	0	55
6	0	2009	0	50	0	24.25	CIN	0	1	0	1	1.1	1.1	1097	1412	1412	144	7.7	3.72	155	2.19	137	43.3	58	8.24	1.58	1.95	9.4	4.9	46.06	604.86	2.78	6.6	1.1	0	0	0	1	54
6	0	2009	0	52	0	26.28		0	0	0	0	1.24	1.15	1393	1465	1465	144	10.2	3.51	128	2.11	141	43.1	65	8.15	1.72	2.12	10	5	50	1290.13	3.11	6.9	1.15	0	0	0	3	52
6	0	2009	0	53	0	27.67	CGN	0	0	0	0	1.2	1.23	1574	1798	1798	144	8.7	3.64	142	2.15	146	41.6	72	7.71	1.64	2.07	10.7	4.6	49.22	378.31	2.58	7.5	1.2	0	0	0	4	64
6	0	2009	0	54	0	28.29	CGN	0	0	0	0	1.04	0.98	1213	1324	1324	144	10.8	3.71	87	1.94	152	47.5	67	7.9	1.81	2.24	9.6	5.2	49.92	1366.58	3.14	6.3	0.98	0	0	0	5	50
6	0	2009	0	55	0	29.38	CGN	0	0	0	0	1.06	1.14	1213	1444	1444	144	11.1	3.79	115	2.06	145	34	77	7.41	1.59	1.96	10.4	4.6	47.84	880.86	2.94	6.6	1.06	0	1	0	6	49
7	0	2009	1	56	0	11.55	CGN	0	1	0	1	1.06	1.47	1810	1584	1810	150	10.5	3.99	90	1.95	260	42.1	157	13.45	1.35	1.68	8.5	4.2	35.7	96.57	1.98	7.9	1.06	1	0	0	0	65
7	0	2009	1	57	0	12.63	CGN	0	1	0	1	1.01	1.01	1509	1536	1536		12.4	4.13	107	2.03	294	48.2	190	13.62	1.21	1.48	8.5	4.2	35.7	109.39	2.04	8.8	1.01	1	0	0	1	59
7	0	2009	1	57	0	13.63	CGN	0	0	0	0	1.05	0.98	1609	1518	1609	150	10.4	3.99	75	1.88	233	38.1	154	13.07	1.25	1.48	8.2	3.9	31.98	88.07	1.94		0.98	0	0	0	2	76
7	0	2009	1	59	0	14.66		0	0	0	0	0.97	1	1290	1306	1306	150	10.7	3.94	98	1.99	273	38.7	194	12.01	1.38	1.72	8.4	4.3		92.85	1.97	10.8	0.97	0	0	0	3	56
7	0	2009	1	60	0	16.05	CGN	0	0	0	0	1.13	0.94	1197	1218	1218	150	11.3	3.96	113	2.05	229	37.2	148	14.4	1.21	1.49	7.5	4.6	34.5	363.07	2.56	9.2	0.94	0	0	0	4	32
7	0	2009	1	61	0	16.67	CGN	0	0	0	0	1.16	1.03	1308	1421	1421	150	12	3.98	149	2.17	243	39.1	149	12.87	1.49	1.84	7.2	3.1	22.32	88.63	1.95	10.1	1.03	0	0	0	5	57
7	0	2009	1	62	0	17.74	CGN	0	0	0	0	1.14	1.06	1691	1901	1901	150	13.5	4.07	75	1.88	189	38.6	120	11.8	1.33	1.63	8	5.2	41.6	112.33	2.05	7.8	1.06	0	0	0	6	49
7	0	2009	0	61	0	3.99	CGN	0	0	0	0	0.98	0.98	1859	1671	1859	157	10.2	4.04	190	2.28	212	41.8	104	10.95	1.38	1.63	9.6	3.4	32.64	257.4	2.41	6.5	0.98	0	0	0	0	58
7	0	2009	0	62	0	5.08	CGN	0	0	0	0	1.12	1.12	1386	1345	1386	157	9.5	4.08	133	2.12	246	44.3	120	10.89	1.34	1.57	9.1	4.3	39.13	481.23	2.68	7.5	1.12	0	0	0	1	49
7	0	2009	0	63	0	6.08	CGN	0	0	0	0	1.16	1.08	1469	1594	1594	157	9.9	4.11	124	2.09	209	35.8	112	11.72	1.33	1.58	9.3	5.8	53.94	418.56	2.62	7.9	1.08	1	0	0	2	45
7	1	2009	0	64	0	7.1		0	0	0	0	0.77	0.79	1668	1609	1668	157	9.8	3.88	252	2.4	269	41	149	10.09	1.51	1.81	9.4	4.4	41.36	121.67	2.09	7.6	0.77	1	0	0	3	58
7	0	2009	0	65	0	8.49	CGN	0	0	0	0	1.03	1.09	1574	1779	1779	157	10.7	4	147	2.17	188	36	101	10.62	1.37	1.69	8.8	3	26.4	648.65	2.81	7.9	1.03	1	0	0	4	66
7	0	2009	0	66	0	9.11	CGN	0	0	0	0	1.22	1.16	1372	1559	1559	157	10.5	3.76	365	2.56	256	36.9	96	9.39	1.45	1.75	8.3	4.6	38.18	370.51	2.57	6	1.16	1	0	0	5	55
7	0	2009	0	67	0	10.2	CGN	0	0	0	0	1.21	1.19	1829	1939	1939	157	9.2	3.49	261	2.42	221	38.3	95	9.12	1.43	1.7	8.2	3.2	26.24	545.17	2.74	5.4	1.19	1	0	0	6	62
5	1	2009	0	50	0	12.17	CGN	0	1	0	0	0.82	0.74	1114	854	1114	151	9	4.14	218	2.34	179	41.1	77	11.97	1.68	1.92	8.3	4.7	39.01	184.25	2.27	9.5	0.74	0	0	0	0	55
5	0	2009	0	51	0	13.25	CGN	0	1	0	0	0.96	1.63	1571	1527	1571	150	7.9	3.94	187	2.27	200	43	85	12.57	1.49	1.75	8.7	5.4	46.98	245.4	2.39	9.8	0.96	0	0	0	1	56
5	0	2009	0	51	0	14	CGN	0	1	0	0	1.22	1.1	1527	1739	1739	151	9.9	4.1	266	2.42	194	41.9	74	11.77	1.36	1.63	10.4	5	52	212.95	2.33	7.3	1.1	1	0	0	2	53
5	0	2009	0	52	0	15.02		0	1	0	0	1.38	1.39				151	8.2	3.15	293	2.47	162	34.1	50	9.66	1.43	1.72	7.6	5.1	38.76	192.26	2.28	11.3	1.38	1	0	0	3	38
5	0	2009	0	56	0	18.11	CGN	0	1	0	0	1.08	1.07	1644	1764	1764	151	8.9	3.98	299	2.48	163	31.6	54	11.95	1.29	1.52	7.7	7.1	54.67	140.79	2.15	11.8	1.07	1	0	0	6	62
3	0	2010	0	64	0	0.37	CGN	0	1	0	0	1.14	1.15	1484	1592	1592	160	8.9	3.49	53	1.72	198	69.6	89	7.2			9.4	7.1	66.74	1498.28	3.18		1.14	0	0	0	0	72
3	1	2010	0	65	0	1.37	CGN	0	1	0	0	0.89	0.92	949	914	949	157	9.8	3.78	73	1.86	171	56.9	75	9.58			8.6	2.8	24.08	25.07	1.4	5.9	0.89	0	0	0	1	46
3	1	2010	0	66	0	2.39		0	1	0	0	0.75	0.78	1068	1014	1068	157	10.2	3.73	80	1.9	201	54.9	102	9.54	1.56	1.86	7.3	3.8	27.74	350.72	2.54	6.3	0.75	0	0	0	2	44
3	1	2013	1	60	1	0.86	DM	1	0	0	0	0.39	0.78	3891		3891	167	11	3.66	119	2.08	183	42.5	122	8.34	0.97	1.16	8.7	4.5	39.15	179.54	2.25	8.9	0.39	0	0	0	0	70
3	1	2013	1	70	1	1.48	DM	1	0	0	0	0.99	0.77	1834	2286	2286	167	10.2	3.6	83	1.92	134	42.5	73	8.73	1.34	1.59	8.4	4	33.6	220.15	2.34	5.4	0.77	0	0	0	1	84
3	1	2013	1	70	1	2.55	DM	1	0	0	0	0.71	0.72	1333	1592	1592	167	10.3	3.63	82	1.91	172	37	109	9.45	1.16	1.42	8.3	3.8	31.54	184.02	2.26	5.9	0.71	0	0	0	2	75
2	1	2014	0	70	0	0.17	DM	1	1	0	0	1.19	0.72	2243	2300	2300	153	11.6	3.31	265	2.42	151	37.4	53	6.18			8.6	5.2	44.72			5.9	0.72	1	1	0	0	88
2	1	2014	0	71	0	1.23	DM	1	1	0	0	0.56	0.65		1001	1001	153	8.2	3.63	147	2.17	134	34.2	60	8.3	1.42	1.67	8.4	4.5	37.8	255.18	2.41	7.4	0.56	1	1	0	1	80
7	0	2009	0	57	0	9.95	CGN	0	0	0	0	1.11	1.16	1287	1219	1287	165	9.2	4.16	125	2.1	149	41.8	54	9.38	1.28	1.51	9.1	2.9	26.39	121.84	2.09	6.9	1.11	0	0	1	0	38
7	0	2009	0	58	0	11.04	CGN	0	0	0	0	1.06	1.04	1292	1199	1292	165	9.7	4.08	103	2.01	155	45.3	55	10.21			8.5	3.9	33.15	171.38	2.23		1.04	0	0	1	1	50
7	0	2009	0	58	0	12.04	CGN	0	0	0	0	1.08	1.65	1499	1522	1522	164	9.5	3.94	73	1.86	136	43	52	9.61	1.47	1.73	7.8	4.6	35.88	141.38	2.15	6.6	1.08	0	0	0	2	58
7	0	2009	0	59	0	13.06		0	0	0	0	1.11	1.2	1689	1812	1812	164	11.1	4.18	101	2	162	44.7	74	9.52	1.31	1.53	8.2	3.5	28.7	176.63	2.25	6.8	1.11	0	0	0	3	65
7	0	2009	0	61	0	14.45	CGN	0	0	0	0	1.01	1.07	1263	1385	1385	164	10.3	3.93	68	1.83	141	41.3	60	10.21	1.18	1.4	9.1	5.8	52.78	404.23	2.61	8.5	1.01	0	0	0	4	56
7	0	2009	0	62	0	15.07	CGN	0	0	0	0	1.02	0.99	1344	1470	1470	164	11.2	4.15	84	1.92	149	40.7	57	9.35	1.4	1.65	9	5.3	47.7	146	2.16	5.3	0.99	0	0	0	5	55
7	0	2009	0	63	0	16.16	CGN	0	0	0	0	1.12	1.21	1327	1480	1480	164	10.7	3.81	112	2.05	155	46.3	60	10.19	1.37	1.59	9.8	5	49	96.7	1.99	7.6	1.12	0	0	0	6	58
5	0	2010	0	47	0	9.5	CGN	0	1	0	0	0.95	1.01	1647	1647	1647	160	8.5	4.02	63	1.8	172	54.1	78	9.81			9.5	4.9	46.55				0.95	0	0	0	0	67
5	0	2010	0	49	0	10.49	CGN	0	1	0	0	0.97	0.95	1381	1322	1381	160	9	4.16	77	1.89	203	60.5	97	10.09	1.58	1.94	9.8	5.4	52.92	1108.07	3.04	8.5	0.95	0	0	0	1	65
5	0	2010	0	49	0	11.52		0	1	0	0	1.01	1.02	1429	1383	1429	160																	1.01	0	0	0	2	59
5	0	2010	0	51	0	12.91	CGN	0	1	0	0	1.05	0.99	1363	1398	1398	160	8.9	4.01	102	2.01	170	49	78	9.46			10.9	4.5	49.05	905.12	2.96		0.99	0	0	0	3	55
5	0	2010	0	52	0	3.53	CGN	0	1	0	0	1.14	1.15	1493	1642	1642	160	11.1	4.17	74	1.87	174	61.9	72	6.07	1.55	1.85	9.4	7.4	69.56				1.14	0	0	0	4	50
7	0	2009	1	56	1	2.37	DM	1	0	0	0	1	0.97	2480	2513	2513	161	10.9	3.98	195	2.29	258	34.7	163	8.14	1.03	1.23	8.2	5.3	43.46	412.36	2.62	6.1	0.97	1	1	0	0	77
7	0	2009	1	56	1	3.46	DM	1	0	0	0	0.92	0.92	2180	2029	2180	160	10.8	3.95	325	2.51	210	32.1	96	8.96			8.3	3.4	28.22	104.72	2.02	6.2	0.92	0	1	0	1	105
7	0	2009	1	57	1	4.45	DM	1	1	1	0	0.96	0.95	2092	1926	2092	164	9.8	3.7	400	2.6	212	28	98	8.3	1.07	1.26	8.1	3.2	25.92	424.6	2.63	7.1	0.95	0	1	0	2	81
7	1	2009	1	58	1	5.48		1	1	1	0	0.8	0.67	1686	1785	1785	164	10.2	3.54	312	2.49	168	30.5	75	9.19	1.17	1.34	8	4.8	38.4	491.76	2.69	11.1	0.67	0	1	0	3	81
7	1	2009	1	60	1	6.87	DM	1	1	1	0	0.89	0.79	1874	1815	1874	165	9.5	3.61	170	2.23	168	31.4	94	9.62	1.25	1.47	8.6	4.2	36.12	137.92	2.14	6.9	0.79	0	1	0	4	71
7	1	2009	1	61	1	7.49	DM	1	1	1	0	0.77	0.75	1833	1934	1934	164	10.4	4.14	173	2.24	177	31.2	92	8.93	1.23	1.44	8.7	5.2	45.24	157.26	2.2	5.3	0.75	0	1	0	5	80
7	1	2009	1	62	1	8.56	DM	1	1	1	0	0.84	0.8	1630	1689	1689	164	10.1	4.06	192	2.28	183	31.4	110	10.62	1.38	1.67	8.2	3.7	30.34	329.16	2.52	6	0.8	0	1	0	6	73
5	0	2011	1	58	1	0.68	DM	1	1	0	0	1.16	1.12	2209	2246	2246	165	11.8	4.12	118	2.07	131	37.8	63	9.35			10.6	2	21.2	361.33	2.56	7	1.12	0	0	0	0	103
5	0	2011	1	59	1	1.71		1	1	0	0	1.13	1.02	2273	2398	2398	165	10	3.32	70	1.85	100	33.9	49	10.25	1.12	1.37	8.3	3.7	30.71	153.5	2.19	6.3	1.02	0	0	0	1	77
5	0	2011	1	41	1	3.1	DM	1	1	0	0	1.17	0.98	2690	2628	2690	175	12.2	3.82	59	1.77	112	36.1	52	10.4	1.12	1.4	9	2.9	26.1	491.84	2.69	7.9	0.98	0	0	0	2	95
5	0	2011	1	42	1	3.72	DM	1	1	0	0	1.06	0.91	2633	2529	2633	175	13.5	3.74	86	1.93	117	39.6	49	10.29	1.22	1.43	8.4	3	25.2	360.33	2.56	7.4	0.91	0	0	0	3	66
5	0	2011	1	43	1	4.79	DM	1	1	0	0	1.12	1.03	2380	2335	2380	175	12.2	3.7	128	2.11	137	37.9	64	10.4	1.2	1.42	10	3.6	36	260.08	2.42	7.1	1.03	0	0	0	4	95
4	1	2009	0	52	0	4.77	CGN	0	0	0	0	0.75	0.72	1027	1017	1027	154	9.8	4.24	78	1.89	210	67.3	95	13.68	0.74	0.92	9.9	3	29.7	355.63	2.55	8.7	0.72	0	0	0	0	42
4	0	2009	0	53	0	5.85	CGN	0	0	0	0	1.26	1.13	1020	997	1020	153	10.5	4.19	90	1.95	170	63.4	62	11.94	1.38	1.67	9.5	3.9	37.05	257.5	2.41	6.5	1.13	0	0	0	1	37
4	0	2009	0	53	0	6.85	CGN	0	0	0	0	1.12	1.1	1007	782	1007	153	10.1	4.21	99	2	273	68.8	135	11.64	1.45	1.75	9.4	4.2	39.48	89.78	1.95	7.7	1.1	0	0	0	2	42
4	1	2009	0	54	0	7.88		0	0	0	0	0.89	0.8	997		997	153	10.9	4.21	108	2.03	168	63.5	69	10.98	1.46	1.76	9.4	2.7	25.38	440.76	2.64	7.9	0.8	0	0	0	3	59
4	0	2012	0	61	0	0.73		0	0	0	0	0.94	0.98	1578	1658	1658	153	9.5	3.76	206	2.31	177	38.2	68	9.88	1.52	1.76	8.2	4.5	36.9	537.55	2.73	7.8	0.94	0	0	0	0	86
4	0	2012	0	63	0	2.13	CGN	0	0	0	0	1.1	1.19	2083	1988	2083	153	10.7	4.1	250	2.4	180	41.4	58	11	1.45	1.72	10.3	4.6	47.38	160.29	2.2	10.3	1.1	0	0	0	1	87
4	0	2012	0	64	0	2.75	CGN	0	0	0	0	0.95	1.02	2263	2091	2263	153	11.4	3.82	308	2.49	179	24.1	56	10.79	1.58	1.87	7.5	6.3	47.25	244.87	2.39	9	0.95	0	0	0	2	80
4	0	2012	0	65	0	3.83	CGN	0	0	0	0	1.17	1.27	2351	2442	2442	153	10.2	3.79	200	2.3	167	33.5	73	9.91	1.62	1.89	9.1	3.3	30.03	457	2.66	9.6	1.17	0	0	0	3	94
2	0	2012	0	60	1	1.01		0	1	0	0	1.11	1.08	2155	2355	2355	172	10.3	3.56	142	2.15	202	32.9	134	5.42	1.44	1.64	8.8	3.4	29.92	132.49	2.12	5.9	1.08	1	0	0	0	73
2	0	2012	1	89	1	2.4	CGN	0	1	0	0	1.49	1.04	2726	2354	2726	160	10.4	3.64	167	2.22	211	35.3	127	4.75	1.43	1.66	9.3	3.5	32.55	56.89	1.76	6.9	1.04	0	0	0	1	71
4	1	2009	0	58	0	0.48	DM	1	1	1	0	0.84	0.85	1670	1847	1847	156	11	3.87	106	2.03	142	37.7	65	8.83	1.21	1.43	9.9	3.8	37.62	211.11	2.32	8.1	0.84	0	0	0	0	73
4	0	2009	0	60	0	1.57	DM	1	1	1	0	1.22	1.04	2034	2119	2119	155	14.6	3.91	159	2.2	221	56.9	108	9.49	1.2	1.45	10.3	3.9	40.17	195.03	2.29	7.9	1.04	0	0	0	1	97
4	1	2009	0	60	0	2.57	DM	1	1	1	0	0.82	0.95	1856	1697	1856	155	14.8	3.91	94	1.97	229	64.7	107	10.46	1.12	1.33	9.7	6.2	60.14	680.3	2.83	9.5	0.82	0	0	0	2	94
4	1	2009	0	61	0	3.59		1	1	1	0	0.74	0.79	1787	1692	1787	155	11.5	3.72	195	2.29	221	31	130	9.72	1.09	1.38	10.1	5	50.5	671.59	2.83	10.9	0.74	1	0	0	3	95
7	0	2009	0	60	0	5.86	DM	1	1	0	1	1.2	1.26	1859	1919	1919	159	9.9	4.12	77	1.89	269	68	137	10.22	1.35	1.59	9.8	4.2	41.16	463.8	2.67	6.9	1.2	1	0	0	0	104
7	0	2009	0	61	0	6.94	DM	1	1	0	1	1.26	1.26	2005	1977	2005	159	9.6	4.06	57	1.76	155	67	46	10.39	1.29	1.53	9.3	2.9	26.97			6.4	1.26	0	0	0	1	97
7	0	2009	0	61	0	7.94	DM	1	0	0	0	1.2	1.08	1917	2066	2066	159	11.4	4.04	37	1.57	185	66.1	82	10.85	1.18	1.41	9.2	4.9	45.08	412.32	2.62	6.2	1.08	0	0	0	2	104
7	0	2009	0	63	0	8.97		1	0	0	0	1.17	1.21	1894	2167	2167	159	12.2	4.01	122	2.09	221	59.3	112	10.69	1.21	1.38	9.1	5.2	47.32	530.97	2.73	8.9	1.17	0	0	0	3	91
7	0	2009	0	64	0	10.36	DM	1	0	0	0	1.09	1.16	2119	2376	2376	159	10.6	3.96	48	1.68	183	60.3	79	11.2	1.23	1.46	9.3	4.2	39.06	259.18	2.41	9.6	1.09	0	0	0	4	104
7	0	2009	0	65	0	10.98	DM	1	0	0	0	1.09	1.33	2113	2139	2139	159	11.6	3.86	58	1.76	204	65.7	88	9.94	1.23	1.44	8.8	4.3	37.84	524	2.72	7.9	1.09	0	0	0	5	88
7	0	2009	0	66	0	12.06	DM	1	0	0	0	0.95	0.95	1969	1958	1969	159	10.6	4.01	81	1.91	202	60.6	88	9.88	1.37	1.63	9.4	3.1	29.14	587.39	2.77	8	0.95	0	0	0	6	102
6	0	2009	0	73	0	9.63	CGN	0	0	1	0	1.44	1.3	1702	1762	1762	155	9.9	3.9	49	1.69	170	58.2	75	7.97	1.32	1.51	9	5.2	46.8	342.59	2.53	5.3	1.3	0	0	0	0	69
6	0	2009	0	74	0	10.72	CGN	0	0	1	0	1.3	1.29	1242	1241	1242	155	9.9	3.64	54	1.73	154	48.5	68	8	1.37	1.59	8.7	4.9	42.63	384.4	2.58	5.2	1.29	0	0	0	1	39
6	0	2009	0	76	0	12.74		0	0	0	0	1.46	1.07	1897	1905	1905	155	10.8	3.47	75	1.88	155	46.2	80	6.83	1.41	1.69	8	4.4	35.2	450.43	2.65	4.3	1.07	0	0	0	3	66
6	0	2009	0	77	0	14.14	CGN	0	0	0	0	1.51	0.99	1807	1991	1991	155	10.4	3.48	38	1.58	144	50.4	70	7.27	1.28	1.53	8.1	3	24.3	201.51	2.3	5.1	0.99	0	0	0	4	70
6	0	2009	0	78	0	14.75	CGN	0	0	0	0	1.36	1.07	1587	1880	1880	155	10.6	3.52	75	1.88	148	52.3	61	6.08	1.45	1.76	7.9	3.4	26.86	318.85	2.5	3.7	1.07	0	0	0	5	64
6	1	2009	0	79	0	15.83	CGN	0	0	0	0	0.66	1.28	1728	2042	2042	155	9.6	3.51	62	1.79	157	44.4	86	5.57	1.34		7.8	3.4	26.52	287.41	2.46	4	0.66	0	0	0	6	64
2	0	2009	1	74	0	4.52	HTN	0	0	0	0	0.94	1.1	2292	2394	2394	161	9.2	3.69	84	1.92	201	34.7	139	9.2	1.46	1.66	10.3	4.2	43.26	478.8	2.68	7	0.94	1	0	0	0	87
2	0	2009	1	75	0	5.61	HTN	0	0	0	0	1.06	1.1	3915	2997	3915	159	9.5	3.67	58	1.76	206	51	130	7.5	1.5	1.8	9.7	2.6	25.22	392.5	2.59	5.9	1.06	0	0	0	1	78
4	1	2009	1	62	0	3.11	HTN	0	1	0	1	1.12	0.69	1583	1614	1614	163	9.3	4.05	140	2.15	165	52	85	12.67	0.93	1.06	10.5	5.5	57.75	1550	3.19	8.9	0.69	0	0	0	0	70
4	1	2009	1	63	0	4.19	HTN	0	1	0	1	1.41	0.71	2523	2208	2523	160	9.3	4.06	346	2.54	207	38.2	119	13.21	1	1.21		3.5		1702.64	3.23	9.8	0.71	0	0	0	1	65
4	1	2009	1	63	0	5.19	PKD	0	1	0	0	0.75	0.88	1648	1819	1819	160	10.1	4.09	129	2.11	204	34.8	137	14.2	0.9	1.08	7.7	6.2	47.74	468.27	2.67	9.1	0.75	1	0	0	2	68
4	0	2009	1	64	0	6.22		0	1	0	0	1.33	1.25	1511	1640	1640	160																	1.25	1	0	0	3	62
7	0	2009	0	52	0	9.54	CGN	0	0	0	0	1.02	0.92	1262	1287	1287	151	9.4	4.09	206	2.31	258	38.4	118	11.41	1.36	1.63	10.1	3.9	39.39	117.1	2.07	6.4	0.92	0	0	0	0	57
7	0	2009	0	52	0	10.63	CGN	0	0	0	0	1.2	1.07	1478	1423	1478	151	9.2	4.04	186	2.27	240	38.5	116	11.94	1.3	1.61	9.7	3.7	35.89	139.09	2.14	6.6	1.07	1	0	0	1	42
7	0	2009	0	54	0	11.63	CGN	0	0	0	0	0.96	0.97	1518	1436	1518	151	9.3	3.99	363	2.56	222	32.9	93	11.58	1.34	1.6	10.5	2.6	27.3	133.64	2.13	6.2	0.96	0	0	0	2	64
7	0	2009	0	55	0	12.65		0	0	0	0	1.11	1.08	1947	1850	1947	151	8.5	4	205	2.31	207	32.7	98	9.36	1.31	1.54	9.9	4.2	41.58	369.46	2.57	6.2	1.08	0	0	0	3	77
7	0	2009	0	56	0	14.04	CGN	0	0	0	0	1.22	1.17	1741	1768	1768	151	10.5	4.05	217	2.34	216	38.3	113	9.69	1.23	1.5	10.1	4.1	41.41	493.78	2.69	6.9	1.17	0	0	0	4	56
7	0	2009	0	57	0	14.66	CGN	0	0	0	0	0.95	1.01	1621	1777	1777	151	9.6	3.55	445	2.65	179	24.1	78	8.71	1.38	1.61	6.5	2.6	16.9	434.91	2.64	5.8	0.95	0	0	0	5	55
7	0	2009	0	58	0	15.74	CGN	0	0	0	0	1.1	1.07	1610	1661	1661	151	9.3	4.01	211	2.32	228	34.4	112	8.18	1.51	1.83	8.8	3.3	29.04	541.09	2.73	6	1.07	0	0	0	6	52
5	1	2011	0	69	0	0.53	CGN	0	1	0	0	0.85	0.97	1370	1388	1388	157	10.6	3.96	63	1.8	244	75.1	132	8.93			8.7	7	60.9	112.89	2.05	8.3	0.85	1	0	0	0	58
5	0	2011	0	70	0	1.55		0	1	0	0	1.04	0.97	1804	1844	1844	157	10.4	3.59	65	1.81	191	52.7	103	8.27			9	3.7	33.3				0.97	0	0	0	1	75
5	1	2011	0	71	0	2.95	CGN	0	0	0	1	0.89	0.96	1608	1481	1608	155	10.1	3.91	81	1.91	198	54.3	104	8.44			9.2	4.2	38.64	387.17	2.59		0.89	0	0	0	2	62
5	1	2011	0	72	0	3.56	CGN	0	0	0	1	0.88	0.93	1600	1384	1600	155	9.7	3.48	100	2	182	40.1	93	8.64	1.86	2.19	8.8	3.9	34.32				0.88	0	0	0	3	60
5	1	2011	0	73	0	4.63	CGN	0	0	0	1	0.73	0.82	1403	1433	1433	155	9.2	3.39	168	2.23	204	28.3	116	8.18	1.45	1.73	9.6	3.9	37.44	14.75	1.17	8.7	0.73	0	0	0	4	53
7	0	2009	0	56	0	1.63	DM	1	1	0	0	0.97	1.04	2026	1956	2026	154	9.8	3.74	91	1.96	147	45.3	80	6.96	1.58	1.95	9.3	3.4	31.62	150.03	2.18	6.5	0.97	0	0	1	0	84
7	0	2009	0	57	0	2.71	DM	1	1	0	0	1.05	0.96	2128	2249	2249	154	9.9	3.72	116	2.06	143	33.6	73	8.11	1.69	1.99	9	4.2	37.8	159.75	2.2	7.1	0.96	0	0	1	1	86
7	0	2009	0	58	0	3.71	DM	1	1	0	1	1.08	1.05	1532	1541	1541	154	9.1	3.76	119	2.08	150	32.7	87	9.66	1.42	1.66	9.2	4.2	38.64	68.75	1.84	8.4	1.05	1	1	0	2	59
7	0	2009	0	59	0	4.73		1	1	0	1	1.04	1.11				154	11.1	4.04	184	2.26	178	40.4	84	10.7	1.43	2.01	10.1	3.2	32.32	167.96	2.23	7.3	1.04	1	1	0	3	84
7	0	2009	0	60	0	6.13	DM	1	1	0	1	1.15	1.12	2693	2737	2737	154	9.8	3.72	136	2.13	167	37.6	82	10.29	1.45	1.77	9.4	5	47	249.43	2.4	8.9	1.12	1	1	0	4	107
7	0	2009	0	61	0	6.75	DM	1	1	0	1	1.03	1.03	2047	2060	2060	154	8.9	3.63	139	2.14	104	29	41	10.4	1.4	1.71	9.1	3.2	29.12	343.7	2.54	6	1.03	1	1	0	5	83
7	0	2009	0	62	0	7.81	DM	1	1	0	1	1.14	1.05	2324	2373	2373	154	9.6	3.76	177	2.25	175	32.7	97	10.46	1.37	1.66	9	4.5	40.5	365.64	2.56	7.9	1.05	1	1	0	6	75
4	0	2012	0	59	0	7.63		0	1	0	0	1.2	1.11	1783	1747	1783	153	11	4.16	474	2.68	216	39.9	76	10.07	1.51	1.78	11	4.3	47.3	138.36	2.14	7.7	1.11	0	0	0	0	78
4	0	2012	0	60	0	9.02	SLE	0	1	0	0	1.2	1.07	2123	2453	2453	151	9.7	4.25	250	2.4	150	40.6	49	10.03	1.46	1.77	9.7	4.5	43.65	105.99	2.03	8.7	1.07	0	0	0	1	96
4	0	2012	0	61	0	9.64	SLE	0	1	0	0	1.22	1.23	1849	2050	2050	151	9.6	2.35	160	2.2	96	18.6	40	6.77	1.73	2.21		4		74.95	1.87		1.22	0	0	0	2	77
4	0	2012	0	62	0	10.72	SLE	0	1	0	0	1.22	1.23	2251	2557	2557	151	7.5	3.04	129	2.11	108	30.7	56	5.83	1.5	1.89	8.5	3.1	26.35	42.26	1.63	5.6	1.22	0	0	0	3	89
7	0	2009	0	31	0	9.2	CGN	0	0	0	0	1.65	0.99	1059	1139	1139	170	10.1	4.17	78	1.89	199	40.7	123	13.64	1.26	1.48	8.8	6.7	58.96	178.82	2.25	8.8	0.99	0	0	0	0	42
7	0	2009	0	32	0	10.29	CGN	0	0	0	0	0.95	0.99	1028	1146	1146	171	9.2	4.12	70	1.85	131	39.4	58	14.21	1.06	1.27	7.7	7.7	59.29	155.51	2.19	7.7	0.95	0	0	0	1	49
7	0	2009	0	32	0	11.31	CGN	0	0	0	0	1.04	0.9	1110	983	1110	171	9	4.28	107	2.03	187	43.3	104	13.62	0.99	1.18	8.8	5.7	50.16	156.78	2.2	8.8	0.9	0	0	0	2	54
7	0	2009	0	34	0	12.34		0	0	0	0	1.02	1.04	1187	1048	1187	171	10.5	4.13	107	2.03	208	42.5	127	12.97	1.23	1.44	8.5	6.5	55.25	173.2	2.24	10.2	1.02	0	0	0	3	47
7	1	2009	0	35	0	13.73	CGN	0	0	0	0	0.97	0.77	1049	979	1049	171	10.7	4.25	63	1.8	118	47.4	52	14.51	1.08	1.28	7.7	8	61.6	386.3	2.59	10.5	0.77	0	0	0	4	44
7	0	2009	0	36	0	14.35	CGN	0	0	0	0	1.22	1.1	924	955	955	171	10.6	4.12	96	1.98	185	39.6	101	12.38	1.17	1.33	8.7	5.9	51.33	13.67	1.14	9.7	1.1	0	0	0	5	36
7	0	2009	0	37	0	15.42	CGN	0	0	0	0	0.9	0.9	1016	995	1016	171	9.6	4.08	91	1.96	175	38.7	103	12.17	1.09	1.29	8.4	7	58.8	94.2	1.97	9.7	0.9	0	0	0	6	44
7	0	2009	0	32	0	8.26	CGN	0	1	0	0	1.05	1.05	1303	1323	1323	162	9.1	3.92	88	1.94	169	37.1	82	11.14	1.39	1.64	6.7	4.8	32.16	118.42	2.07	7.1	1.05	0	1	0	0	56
7	0	2009	0	33	0	9.34	CGN	0	1	0	0	1.12	1.02	1270	1251	1270	163	8.2	3.8	112	2.05	155	35.3	59	11.77	1.38	1.6	7.9	2.6	20.54	89.76	1.95	7.2	1.02	0	0	0	1	43
7	0	2009	0	33	0	10.34	IGA	0	0	0	0	1.15	1.13	1352	1238	1352	163	9.4	4.14	81	1.91	196	40	107	14.17	1.2	1.43	7.7	6.2	47.74	78.41	1.89	6.1	1.13	0	0	0	2	47
7	0	2009	0	34	0	11.37		0	0	0	0	1.02	1.05	1260	1254	1260	162	9.6	4.02	105	2.02	191	39.6	103	13.62	1.25	1.48	8.7	4.6	40.02	88.91	1.95	8.1	1.02	0	0	0	3	47
7	0	2009	0	36	0	12.76	IGA	0	0	0	0	1.04	1	1474	1499	1499	162	10	4.03	103	2.01	191	41	97	13.79	1.26	1.55	9.2	6.6	60.72	271.3	2.43	9.8	1	0	0	0	4	51
7	0	2009	0	37	0	13.38	IGA	0	0	0	0	1.04	1.04	1178	1053	1178	162	10.4	3.87	73	1.86	184	45.2	85	12.61	1.11	1.32	8.2	7.1	58.22	77.45	1.89	9	1.04	0	0	0	5	40
7	0	2009	0	38	0	14.46	IGA	0	0	0	0	0.99	1.01	1298	1346	1346	162	9.7	3.83	75	1.88	214	43.7	118	12.5	1.25	1.5	9.4	3.5	32.9	55.95	1.75	6.4	0.99	0	0	0	6	45
3	0	2013	1	74	1	1.29	DM	1	0	0	0	1.03	1.18	3153	3489	3489	165	9.7	3.89	241	2.38	128	24.6	52	9.69	1.25	1.47	9.2	4	36.8	418.87	2.62	6.6	1.03	0	0	0	0	67
3	1	2013	1	75	1	1.91	DM	1	0	0	0	0.92	0.83	2349	2628	2628	165	9.9	3.67	330	2.52	162	26.5	72	8.86	1.28	1.49	8.2	4.1	33.62	456.08	2.66	4.9	0.83	0	0	0	1	78
3	1	2013	1	76	1	2.99	DM	1	0	0	0	1.05	0.85	2353	2845	2845	165	8.5	3.54	246	2.39	141	22.8	61	9.01	1.23	1.45	8.3	4.1	34.03	423.95	2.63	4.7	0.85	0	0	0	2	79
4	1	2009	0	73	0	6.25	DM	1	1	1	1	0.84	0.8	1828	1871	1871	150	10.8	3.99	122	2.09	152	32.9	99	7.1	1.62	1.9	9.2	3.8	34.96	355.26	2.55	6.4	0.8	0	0	1	0	100
4	1	2009	0	74	0	7.33	DM	1	1	1	1	0.76	0.81	2404	2073	2404	145	10.4	3.89	101	2	169	32.7	107	7.54	1.74	2.06	9.3	2.5	23.25	639.77	2.81	8.6	0.76	0	0	1	1	72
4	1	2009	0	75	0	8.33	CGN	1	1	0	0	0.49			1216	1216	145	9.8	3.93	63	1.8	131	28.1	89	7.44	1.63	1.97	9	4.4	39.6	585.99	2.77	8.4	0.49	0	0	1	2	76
4	1	2009	0	76	0	9.36		1	1	0	0	0.41					145																	0.41	0	0	1	3	51
3	0	2009	0	64	0	7.24	HTN	1	1	0	0	1.13	1.03	1360	1288	1360	167	8.7	3.36	41	1.61	105	39.2	49	8.51	1.45	1.75	10.2	5.3	54.06	160.65	2.21	8.9	1.03	1	0	1	0	62
3	0	2009	0	65	0	8.32	HTN	1	1	0	0	1.12	1.04	1419	1688	1688	167	8.2	3.68	90	1.95	128	31.9	59	7.46	1.19	1.42	10.2	4.3	43.86	221.19	2.34	5.6	1.04	0	0	1	1	68
3	0	2009	0	65	0	9.32	DM	1	1	1	0	1.12	1.08	1938	1535	1938	167	9.2	3.6	115	2.06	136	38.3	71	7.34	1.12	1.39	10.3	3.7	38.11	570.41	2.76		1.08	0	0	1	2	68
6	0	2009	1	58	0	9.44	CGN	0	1	0	0	1.01	1.16	1674	1663	1674	155	8.7	4.24	185	2.27	162	36	73	13.17	1.08	1.37	9.7	7	67.9	949.46	2.98	9.1	1.01	0	1	0	0	61
6	0	2009	1	59	0	10.52	CGN	0	1	0	0	1.02	0.97	1452	1460	1460	155	9	4.26	313	2.5	212	38.7	81	13.57	1.29	1.57	9.6	4.7	45.12	871.63	2.94	7.3	0.97	0	1	0	1	59
6	0	2009	1	60	1	11.52	CGN	1	1	0	0	0.96	1.09	1371	1323	1371	155	9.5	3.94	158	2.2	171	25.5	110	14.48	1.39	1.7	9.7	6.6	64.02	904.28	2.96	7.6	0.96	0	0	0	2	50
6	0	2009	1	62	1	13.94	CGN	1	1	0	0	1.07	1.05	1482	1399	1482	155	10.6	4.02	93	1.97	154	47.8	75	9.1	1.36	1.76	12	5	60	787.45	2.9	7.4	1.05	0	0	0	4	70
6	0	2009	1	63	1	14.56	CGN	1	1	0	0	1.08	0.99	1495	1497	1497	155	10.3	4.07	76	1.88	203	60.8	104	8.92	1.6	2	11.5	3.8	43.7	1285.52	3.11	6.3	0.99	0	0	0	5	68
6	0	2009	1	64	1	15.65	CGN	1	1	0	0	1.1	1.02	1434	1349	1434	155	9.6	4.28	116	2.06	192	37	122	10.01	1.62	2.06	8.5	3.8	32.3	1329.32	3.12	6.8	1.02	0	0	0	6	56
2	0	2014	1	63	1	0.47	DM	1	1	0	0	1.23	1.11	2046	2218	2218	174	10.2	3.52	119	2.08	245	43.5	133	12.5	1.05	1.3	7.8	5.8	45.24	312.22	2.49	9	1.11	1	1	0	0	77
2	0	2014	1	64	1	1.56	DM	1	1	0	0	1.15	1.17	2430	2249	2430	174			130	2.11	167	31.6	83		1.04	1.27				216.67	2.34	10.9	1.15	1	1	0	1	87
7	0	2009	1	36	1	3.39	DM	1	0	0	0	1.01	1.02	1347	1285	1347	162	11.5	3.82	50	1.7	163	48.6	91	10.29	0.9	1.09	8.4	4.7	39.48	309.18	2.49	5.1	1.01	0	0	0	0	48
7	0	2009	1	36	1	4.47	DM	1	0	0	0	1.13	1.13	1649	1550	1649	162	10.4	3.55	88	1.94	174	38.8	100	10.1			7.8	4.9	38.22	597.71	2.78	7.1	1.13	0	0	0	1	70
7	0	2009	1	37	1	5.47	DM	1	0	0	0	1.13	0.97	1290	1321	1321	162	14.1	3.81	153	2.18	184	32.4	120	11.35	0.98	1.2	8.1	5.7	46.17	471.23	2.67	4.5	0.97	0	0	0	2	60
7	0	2009	1	39	1	6.5		1	0	0	0	0.99	0.99	1829	1863	1863	162	10.3	3.76	55	1.74	157	44.8	102	9.68	0.98	1.16	8.5	2.6	22.1	491.68	2.69	4.7	0.99	0	0	0	3	87
7	0	2009	1	40	1	7.89	DM	1	0	0	0	1.01	1	1628	2133	2133	162	13	3.5	77	1.89	166	33.5	105	10.14	1	1.24	7.9	4.5	35.55	519.03	2.72	5.5	1	0	0	0	4	80
7	0	2009	1	41	1	8.51	DM	1	0	0	0	0.99	0.4	1781	2048	2048	162	9.7	3.54	40	1.6	144	46.7	84	9.77	0.88	1.18	8.1	4.4	35.64	546.86	2.74	4.9	0.94	0	0	0	5	96
7	0	2009	1	42	1	9.58	DM	1	0	0	0	0.95	1.01	1640	1820	1820	162	14.2	3.72	94	1.97	181	38.2	115	9.85	0.96	1.19	8.5	4.1	34.85	409.71	2.61	5	0.95	0	0	0	6	85
6	0	2010	0	67	0	0.61	CGN	1	1	0	0	1.18	1.11	1179	1144	1179	150	9.6	3.4	70	1.85	137	44.5	57	7.82	1.28	1.49	9.5	6.6	62.7	156.43	2.19	7.5	1.11	0	0	0	0	43
6	0	2010	0	68	0	1.6	CGN	0	0	0	0	1.05	1	1390	1408	1408	148	9.3	4.03	71	1.85	175	73.1	70	9.19	1.35	1.64	10.4	4.2	43.68	365.99	2.56	9.1	1	0	0	0	1	44
6	0	2010	0	70	0	2.63		0	0	0	0	0.93	0.98	1238	1137	1238	148	9.3	3.88	82	1.91	161	50.5	80	9.11	1.36	1.54	11.2	4.3	48.16	475.88	2.68	9.5	0.93	0	0	0	2	40
6	0	2010	0	71	0	4.02	CGN	0	0	0	0	1.14	0.91	1019		1019	148	10.4	4.1	102	2.01	162	59.8	66	9.32	1.61	1.93	11.3	5	56.5	149.07	2.17	10.2	0.91	0	0	0	3	35
6	0	2010	0	72	0	4.64	CGN	0	0	0	0	1	1.16	1374	1249	1374	148	10.4	3.97	159	2.2	145	44.7	62	9.68	1.19	1.4	11.3	4.3	48.59	1035.9	3.02	7.7	1	0	0	0	4	43
6	0	2010	0	73	0	5.71	CGN	0	0	0	0	1.06	1	1227	1283	1283	148	9.1	3.54	139	2.14	164	46.2	84	10.25	1.3	1.58	10.4	5	52	430.35	2.63	7.8	1	0	0	0	5	38
3	0	2009	1	41	0	9.42	CGN	0	0	0	1	1	1.08	1328	1458	1458	161	13.7	3.91	194	2.29	178	30.5	112	15.07	1.04	1.23	9	4.8	43.2	223.83	2.35	8.2	1	0	0	1	0	58
3	1	2009	1	42	0	10.51	CGN	0	0	0	1	0.75	0.82	1880	1729	1880	161	12.3	3.66	119	2.08	170	36.8	107	14.31	1.13	1.35	8.8	3.6	31.68	247.53	2.39	10.1	0.75	0	0	1	1	79
3	1	2009	1	43	0	11.51	DM	1	1	0	0	0.89	1.08	1785	1794	1794	161	11.5	3.9	125	2.1	175	30.5	120	16.38	0.96	1.16	9	6	54	144.64	2.16	9.2	0.89	0	0	1	2	67
7	0	2009	0	54	0	7.48	CGN	0	0	0	0	1.06	1	1638	1685	1685	149	10.3	4.01	83	1.92	175	54.9	91	9.3	1.59	1.94	8.9	5.4	48.06	238.04	2.38	7.2	1	0	0	0	0	79
7	1	2009	0	55	0	8.56	CGN	0	0	0	0	1.06	0.88	1550	1467	1550	147	10.3	3.66	298	2.47	219	29.2	111	7.91	1.39	1.76	8.9	5.3	47.17	303.81	2.48	6.6	0.88	0	0	0	1	61
7	0	2009	0	56	0	9.56	CGN	0	0	0	0	0.98	1.07	1416	1355	1416	147	10.8	3.86	72	1.86	197	47.7	124	11.08	1.38	1.68	8.8	5.4	47.52	692.79	2.84	6.6	0.98	0	0	0	2	64
7	0	2009	0	57	0	10.58		0	0	0	0	1.09	1.12	1710	1580	1710	147	10.4	3.99	96	1.98	201	56.1	115	8.76			9.1	3.8	34.58				1.09	0	0	0	3	65
7	0	2009	0	58	0	11.98	CGN	0	0	0	0	0.95	1.01	1620	1534	1620	147	9.6	3.96	146	2.16	189	47.5	103	9.74	1.42	1.77	9	4.4	39.6	791.76	2.9	8.6	0.95	0	0	0	4	74
7	0	2009	0	59	0	12.6	CGN	0	0	0	0	1.15	1.2	2152	2131	2152	147	8	3.94	103	2.01	176	48.5	87	8.49	1.41	1.7	9.1	2.4	21.84	376.29	2.58	6.6	1.15	0	0	0	5	86
7	0	2009	0	60	0	13.67	CGN	0	0	0	0	1.07	1.13	1805	1800	1805	147	9.7	4.23	106	2.03	217	43.9	143	10.71	1.58	1.92	9	6.7	60.3	475.77	2.68	6.5	1.07	0	0	0	6	76
5	0	2010	0	59	0	1.03	CGN	0	1	0	0	0.99	1.06	1227	1244	1244	153	9	3.9	83	1.92	187	44.5	96	8.14	1.67	1.93	8.9	4.2	37.38	482.62	2.68	6.9	0.99	0	0	0	0	47
5	0	2010	0	62	0	3.05		0	0	0	0	1.17	1.25	1340	1369	1369	153	10.2	4.24	127	2.1	213	34.4	137	9.16	1.51	1.77	10.2	4.8	48.96	305.87	2.49	7.3	1.17	0	0	0	2	36
5	0	2010	0	63	0	4.45	CGN	0	0	0	0	1.22	1.12	1396	1485	1485	153	10.4	4.02	110	2.04	138	34.8	68	9.44	1.51	1.78	9.6	5.3	50.88	32.36	1.51	9.3	1.12	0	0	0	3	41
5	0	2010	0	64	0	5.07	CGN	0	0	0	0	1.07	1.02	1454	1460	1460	153	10.6	4.03	92	1.96	204	38.6	129	9.15	1.49	1.78	10	4.5	45	132.02	2.12	7.2	1.02	0	0	0	4	48
5	0	2010	0	65	0	6.15	CGN	0	0	0	0	1.18	1.12	1724	1770	1770	153	10.2	4.24	127	2.1	196	31.8	121	8.36	1.55	1.8	10.2	2.7	27.54	515.99	2.71	7.3	1.12	0	0	0	5	61
3	1	2009	0	59	0	6.44	DM	1	1	0	1	0.97	0.82	1497	1369	1497	161	10.1	4.08	354	2.55	205	30.4	79	9.92	1.4	1.61	8.7	2.9	25.23	405.19	2.61	7.2	0.82	1	1	0	0	89
3	1	2009	0	60	0	7.52	DM	1	1	0	1	0.82	0.78	1509	1392	1509	161	9.5	3.91	133	2.12	182	38.1	98	9.93	1.4	1.71	8	3.4	27.2	330.68	2.52	6.9	0.78	0	1	0	1	85
3	1	2009	0	60	0	8.52	DM	1	0	0	0	0.67	0.62	1417	1463	1463	160	9.6	3.65	515	2.71	228	22.3	83	9.95	1.26	1.54	8.4	1.7	14.28	244.47	2.39	7.1	0.62	0	1	0	2	85
6	0	2010	1	51	0	0.54	DM	1	1	0	0	1	0.93	2462	1855	2462	169	11	3.63	134	2.13	144	42.8	65	8.21	0.96	1.17	8.5	5.5	46.75	292.14	2.47	7.9	0.93	0	0	0	0	86
6	1	2010	1	51	0	1.54	DM	1	1	0	0	0.9	0.78	1778	1995	1995	169	11.6	4.25	192	2.28	136	38.3	68	11.07	1.04	1.26	10.1	5.2	52.52	46.98	1.67	8.5	0.78	0	1	0	1	99
6	1	2010	1	52	0	2.57		1	1	0	0	1.07	0.89	2322	2426	2426	169	10.5	3.79	234	2.37	150	31.4	80	11.71	1.09	1.37	8.8	5.6	49.28	505.12	2.7	9	0.89	0	1	0	2	78
6	1	2010	1	54	0	3.96	DM	1	1	0	0	0.86	0.9	2846	1819	2846	169	12.8	4.54	285	2.45	148	35.7	71	12.29	1.07	1.31	9.9	4.3	42.57	156.51	2.19	9.2	0.86	0	1	0	3	77
6	1	2010	1	55	0	4.58	DM	1	1	0	0	0.7	0.77	3081	710	3081	169	9.6	4.11	106	2.03	116	31.5	62	8.62	1.19	1.43	9.1	3.7	33.67	384.96	2.59	6.2	0.7	0	1	0	4	83
6	1	2010	1	56	0	5.65	DM	1	1	0	0	0.79	0.61	2464	1866	2464	169	10.7	4.04	123	2.09	106	29.9	52	11.91	1.15	1.38	9	5.2	46.8	511.84	2.71	7.9	0.61	0	1	0	5	78
2	0	2009	0	56	0	4.41	DM	1	1	0	0	1.01	1.01	1513	2488	2488	157	10.1	4.1	386	2.59	275	44	140	10.18	1.05	1.25	10.1	5	50.5	220.43	2.34	6.7	1.01	1	1	1	0	85
2	1	2009	0	57	0	5.5	DM	1	1	0	0	0.69	0.66	2045	2766	2766	157	9.7	3.97	434	2.64	287	46.9	128	10.04	1.2	1.48	9.5	6.6	62.7	272.11	2.43	7.8	0.66	0	1	0	1	72
4	0	2009	0	68	0	8.41	CGN	0	0	0	1	1	1.04	1376	1556	1556	152	10.1	4.36	193	2.29	252	45.1	149	9.8	1.38	1.65	10.2	5.1	52.02	384.21	2.58	7.3	1	1	0	1	0	63
4	0	2009	0	69	0	9.5	CGN	0	0	0	1	1.15	1.14	1468	1524	1524	151	11.3	4.02	113	2.05	152	46.2	70	10.58	1.34	1.6	9.5	4.5	42.75	341.49	2.53	7.8	1.14	0	0	1	1	59
4	0	2009	0	69	0	10.49	CGN	1	1	1	0	0.9	1.08	1993	1975	1993	151	11.3	4.04	168	2.23	241	35.5	144	11	1.37	1.64	9.8	4	39.2	104.13	2.02	8.4	0.9	1	0	1	2	76
4	0	2009	0	70	0	11.52		1	1	1	0	1.09	0.93	1689	1744	1744	151	8.2	2.3	138	2.14	173	23.9	111	4.12			11.9	4.3	51.17				0.93	0	0	0	3	84
7	1	2009	0	69	0	4.35	DM	1	1	0	1	0.87	0.87	2228	2208	2228	149	13	3.72	217	2.34	251	43.7	143	10.04	1.61	1.94	9.7	4.1	39.77	494.96	2.69	5	0.87	1	0	1	0	80
7	0	2009	0	70	0	5.43	DM	1	1	0	1	0.97	1.02	1990	2175	2175	149	11.3	3.47	219	2.34	313	41.3	180	9.34	1.57	1.9	8.7	5.8	50.46	541.09	2.73	6	0.97	1	0	1	1	60
7	1	2009	0	71	0	6.43	DM	1	0	0	1	0.75	0.71	2300	2235	2300	149	12.4	3.49	201	2.3	320	42.3	197	9.49	1.41	1.69	9.6	5.7	54.72	510.36	2.71	7.3	0.71	1	0	0	2	94
7	0	2009	0	72	0	7.46		1	0	0	1	0.98	1.03	2195	2131	2195	149	13.5	3.53	149	2.17	199	41.9	118	9.76	1.46	1.71	10.7	6	64.2	337.01	2.53	8.1	0.98	1	0	0	3	85
7	0	2009	0	73	0	8.85	DM	1	0	0	1	1.03	1.05	1799	1814	1814	149	12.7	3.53	242	2.38	207	33.5	105	9.7	1.55	1.83	10.3	6.5	66.95	909.42	2.96	7.4	1.03	1	0	0	4	85
7	1	2009	0	74	0	9.47	DM	1	0	0	1	0.85	0.79	1864	1996	1996	149	10.5	3.19	143	2.16	175	30.8	100	8.15	1.41	1.69	10.1	5.2	52.52	985.54	2.99	6.3	0.79	1	0	0	5	98
7	1	2009	0	75	0	10.54	DM	1	0	0	1	0.71	0.53	2830	3762	3762	149	10.9	3.53	141	2.15	221	37.2	141	8.19	1.39	1.61	9.3	5.1	47.43	810.01	2.91	9.5	0.53	1	0	0	6	95
2	1	2010	1	58	1	9.61	DM	1	1	0	0		0.68		1690	1690	157	9.4	3.76	74	1.87	162	37.3	84	13.47	1.03	1.31	9	6.3	56.7	581.95	2.76	9.3	0.68	0	0	0	0	98
2	1	2010	1	58	1	10.61	DM	1	1	0	0		0.88		2556	2556	157	11.1	4.22	94	1.97	190	45.2	114	10.68	1.43	1.79	9.7	5.7	55.29	615.52	2.79	9.2	0.88	0	0	0	1	109
2	0	2014	0	50	0	0.27	DM	1	1	0	0	0.91	1.04	1692	1654	1692	156	9.1	4.02	177	2.25	214	39.9	105	11.48	1.11	1.32	9.4	8.2	77.08			8.4	0.91	0	0	0	0	71
2	0	2014	0	51	0	1.34	DM	1	1	0	0	1.14	1.13	1707	1857	1857	156	8.3	4.27	444	2.65	207	32.7	52	9.69	0.93	1.16	9.5	6.4	60.8	818.24	2.91	8.4	1.13	0	0	0	1	98
7	1	2009	1	65	1	6.43	DM	1	0	0	0	0.85	1.07	1917	1981	1981	166	13	4.15	188	2.27	175	31.9	90	14	1.01	1.2	9.5	3.6	34.2	258.1	2.41	8.3	0.85	0	0	1	0	66
7	1	2009	1	66	1	7.52	DM	1	0	0	0	0.52	0.73	1297	1989	1989	164	12.2	4.13	215	2.33	213	33	108	13.95	1.12	1.32	8.7	4.9	42.63	353.46	2.55	8.4	0.52	0	0	0	1	70
7	1	2009	1	67	1	8.51	DM	1	1	0	0	0.62	0.85	1729	1537	1729	164	11.2	4.21	199	2.3	200	25.7	99	13.51	1	1.18	10.7	2.9	31.03	207.01	2.32	8.8	0.62	0	0	0	2	90
7	1	2009	1	68	1	9.54		1	1	0	0	0.57	0.76	756	1523	1523	164	5.4	3.85	110	2.04	108	24.3	59	7.42	1.17	1.35	8	3.1	24.8	109.15	2.04	7.9	0.57	0	0	0	3	104
7	1	2009	1	69	1	10.93	DM	1	1	0	0	0.64	0.46	816	925	925	164	14.6	4.26	229	2.36	199	33.4	111	13.18	0.87	1.06	9.8	3.3	32.34	1154.26	3.06	9.4	0.46	0	0	0	4	85
7	1	2009	1	70	1	11.55	DM	1	1	0	0	0.62	0.62	1215	1888	1888	164	12.3	4.19	91	1.96	188	45.9	101	10.73	1.14	1.38	10.1	3.5	35.35	288.66	2.46	6.8	0.62	0	0	0	5	110
7	1	2009	1	71	1	12.62	DM	1	1	0	0	0.57	0.53	878	988	988	164	12.6	3.91	98	1.99	133	28.2	76	10.68	1.28	1.54	10.2	3.6	36.72	237.99	2.38	9.1	0.53	0	0	0	6	86
7	0	2009	0	58	0	1.18	DM	1	1	0	0	1.34	0.95	2001	1957	2001	164	10.2	4.12	296	2.47	211	28.4	95	9.51	1.28	1.56	10	3.9	39	172.85	2.24	7.3	0.95	0	1	1	0	87
7	0	2009	0	58	0	2.26	DM	1	1	0	0	1.01	0.94	1788	1606	1788	164	10.1	4.07	135	2.13	126	30.4	45	9.15	1.34	1.66	9.2	5.8	53.36	204.15	2.31	6.8	0.94	0	1	1	1	68
7	0	2009	0	59	0	3.26	DM	1	1	0	1	0.9	0.95	2107	1968	2107	164	10	3.96	147	2.17	135	28.6	59	9.43	1.49	1.77	9.8	4.4	43.12	194.68	2.29	7	0.9	0	0	0	2	101
7	0	2009	0	61	0	4.29		1	1	0	1	0.97	0.98	1487	1502	1502	164	11.5	4.25	116	2.06	195	35.4	107	11.85	1.27	1.55	10.2	6.2	63.24	58.27	1.77	7.9	0.97	0	0	0	3	76
7	0	2009	0	62	0	5.68	DM	1	1	0	1	1.01	1.01	2021	1836	2021	164	12	3.86	128	2.11	177	30.2	87	9.45	1.39	1.68	9.6	5.5	52.8	20.13	1.3	8.2	1.01	0	0	0	4	80
7	1	2009	0	63	0	6.3	DM	1	1	0	1	0.84	0.79	1719	1496	1719	164	10.8	3.91	143	2.16	192	31.3	101	9.93	1.33	1.63	9.5	6	57	192.34	2.28	6.6	0.79	0	0	0	5	106
7	0	2009	0	64	0	7.39	DM	1	1	0	1	1	1.11	1694	1641	1694	164	11	3.99	168	2.23	170	19.6	88	9.31	1.66	1.96	9.6	6.8	65.28	267.81	2.43	5.8	1	0	0	0	6	74
7	0	2009	1	28	0	9.75	CGN	0	0	0	0	1.24	1.23	1394	1572	1572	168	10.3	4.25	70	1.85	149	47.5	79	13.35	1.22	1.54	11.1	3.7	41.07	1550	3.19	7.6	1.23	0	0	0	0	69
7	0	2009	1	29	0	10.83	CGN	0	0	0	0	1.18	1.27	1625	1559	1625	168	10	4.25	53	1.72	151	42.9	87	13.18	1.18	1.47	8	2.4	19.2	95.95	1.98	6.7	1.18	0	0	0	1	69
7	0	2009	1	30	0	11.83	CGN	0	0	0	0	1.1	1.08	1364	1237	1364	168	12.2	4.3	137	2.14	165	36.5	104	14.26	1.26	1.5	8.3	4.6	38.18	69.3	1.84	7.5	1.08	0	0	0	2	57
7	0	2009	1	31	0	12.86		0	0	0	0	1.05	1.05	1252	1256	1256	168	13.6	4.65	85	1.93	165	46.2	103	14.08	1.13	1.35	11.3	2.9	32.77	27.71	1.44	7.5	1.05	0	0	0	3	55
7	1	2009	1	32	0	14.25	CGN	0	0	0	0	0.83	1.05				168	10.9	4.27	109	2.04	163	36.3	104	15.04	1.13	1.39	7.8	5.6	43.68	861.06	2.94	8.6	0.83	0	0	0	4	58
7	0	2009	1	33	0	14.87	CGN	0	0	0	0	1.15	1.04	1509	1531	1531	168	10.4	4.03	109	2.04	168	48.3	86	13.05	1.38	1.77	8.7	3.8	33.06	11.14	1.05	6.5	1.04	0	0	0	5	77
7	0	2009	1	34	0	15.95	CGN	0	0	0	0	1.12	1.08	1249	1227	1249	168	9.5	4.19	131	2.12	158	37.7	88	12.29	1.29	1.57	8.7	4.5	39.15	27.21	1.43	7.3	1.08	0	0	0	6	53
7	0	2009	1	37	0	8.52	CGN	0	1	0	0	0.99	0.99	1191	1191	1191	162	12.4	4.27	132	2.12	172	49	90	14.59	1.28	1.51	10.6	4.8	50.88	440.18	2.64	8	0.99	0	0	0	0	42
7	0	2009	1	37	0	9.61	CGN	0	1	0	0	0.92	0.99	1212	1240	1240	162	12.1	4.03	114	2.06	184	50.7	82	14.79	1.24	1.46	10.3	6	61.8	350.76	2.55	9.3	0.92	0	0	0	1	44
7	0	2009	1	38	0	10.6	CGN	0	1	0	0	0.93	1.09	1401	1474	1474	165	12.5	3.87	136	2.13	181	49.8	107	15.28	1.28	1.49	10.3	5.1	52.53	718.4	2.86	8.6	0.93	0	0	0	2	51
7	0	2009	1	39	0	11.63		0	1	0	0	1.2	1.15	1348	1425	1425	165	11.1	3.72	66	1.82	160	47	95	13.72	1.1	1.34	10.1	4.8	48.48	400.82	2.6	7.1	1.15	0	0	0	3	46
7	0	2009	1	41	0	13.02	CGN	0	1	0	0	0.99	0.98	1451	1436	1451	165	11.1	3.71	71	1.85	151	56.7	71	12.78	1.21	1.45	10.6	4.1	43.46	831.65	2.92	8.5	0.98	0	0	0	4	56
7	0	2009	1	42	0	13.64	CGN	0	1	0	0	0.91	1.02	1310	1344	1344	165	12.4	3.92	113	2.05	170	58.6	77	14.06	1.4	1.66	10.8	3.4	36.72	499.1	2.7	6.8	0.91	0	0	0	5	54
7	0	2009	1	43	0	14.71	CGN	0	1	0	0	1.22	1.32	1604	1759	1759	165	12.2	4	104	2.02	185	60.4	93	14.75	1.21	1.46	10.6	5	53	640.19	2.81	6.8	1.22	0	0	0	6	47
3		2013	0	66	0	0.04	DM	1	1	0	0			2169	2224	2224	160	10.5	3.54	301	2.48	188	37	58	9.66	1.51	1.84	10.2	5	51	1458.25	3.16	9.1		0	1	0	0
3	1	2013	0	67	0	0.65	DM	1	1	0	0	1.35	0.82	2022	2012	2022	160	9.8	3.34	475	2.68	218	36.1	74	8.69	1.28	1.56	9.8	3.3	32.34	684.38	2.84	7.1	0.82	0	1	0	1	92
3	0	2013	0	68	0	1.72	DM	1	1	0	0	0.92	0.91	2635	2012	2635	160	9.4	3.23	214	2.33	167	24	69	8.85	1.18	1.42	9.8	4	39.2	391.38	2.59	7.5	0.91	0	1	0	2	82
3	0	2013	1	60	1	0.32	RPG	0	1	0	0	1.12	1.11	1729	1807	1807	163														98.76	1.99		1.11	0	0	0	0	68
3	0	2013	1	52	1	0.94	RPG	0	1	0	0	1.22	1.19	2048	2299	2299	163	8.1	3.51	180	2.26	82	52.8	9	5.08	1.26	1.53	7.1	4.1	29.11	443.49	2.65	9	1.19	0	0	0	1	77
3	0	2013	1	53	1	2.01	RPG	0	1	0	0	1.23	1.11	2067	2084	2084	163	8.4	3.63	73	1.86	116	49.3	42	7.4	1.29	1.6	7.9	4.2	33.18	454.01	2.66	10.6	1.11	0	0	0	2	76
5	1	2009	0	82	0	7.12	CGN	0	1	0	0	0.91	0.7	2376	2029	2376	147	8.1	3.51	301	2.48	186	24	103	7.15	1.61	1.84	9.5	3.6	34.2	32.32	1.51	4.1	0.7	0	0	0	0	79
5	1	2009	0	83	0	8.2	CGN	0	1	0	0	0.76	0.59	1464	1773	1773	147	9.2	3.69	227	2.36	176	31.4	96	6.61	1.84		9.5	2.6	24.7	102.65	2.01	4.2	0.59	0	0	0	1	75
5	1	2009	0	83	0	9.2	CGN	0	0	0	0	0.64	0.28	806	2939	2939	147	10.3	3.63	362	2.56	203	28.7	117	7.65	1.64	1.88	8.8	3.4	29.92	195.42	2.29	4.4	0.28	0	0	0	2	92
5	1	2009	0	85	0	10.22		0	0	0	0	0.42	0.55	2140		2140	147	8.2	3.52	357	2.55	181	31.4	100	6.98	1.51	1.72	8.5	6	51	254.49	2.41	7.4	0.42	0	0	0	3	64
5	1	2009	0	86	0	11.62	CGN	0	0	0	0	0.58	0.64	2291	1641	2291	147	7.9	3.75	655	2.82	244	23.2	122	8.67	1.83	2.13	9.2	5	46	590.52	2.77	6.9	0.58	0	0	0	4	96
7	0	2009	1	52	0	1.61	HTN	0	1	0	0	1.13	1.18	1497	1524	1524	159	11.2	4.17	89	1.95	135	45.9	65	9.69	1.44	1.67	9.2	3.2	29.44	497.4	2.7	8.1	1.13	0	0	0	0	55
7	0	2009	1	53	0	2.69	HTN	0	1	0	0	1.11	1.11	1611	1556	1611	159	9.7	3.88	111	2.05	141	50.5	59	8.47	1.37	1.54	8.7	3.9	33.93	292.26	2.47	10.5	1.11	0	0	0	1	69
7	0	2009	1	54	0	3.69	GOU	0	0	0	0	1.11	1.17	1474	1494	1494	159	10.1	4.04	103	2.01	145	47	73	9.05			8.8	4	35.2	484.43	2.69	8.7	1.11	0	0	0	2	66
7	0	2009	1	55	0	4.71		0	0	0	0	1.22	1.22	1572	1720	1720	159	9.9	3.98	128	2.11	131	34.7	71	9.26	1.39	1.65	8.4	4.1	34.44	330.03	2.52	8.4	1.22	0	0	0	3	59
7	0	2009	1	56	0	6.11	GOU	0	0	0	0	1.03	1.13	1466	1589	1589	159	10.6	3.99	119	2.08	123	45.5	51	9.39	1.67	2.03	8.3	4.3	35.69	126.86	2.1	9.5	1.03	0	0	0	4	72
7	0	2009	1	57	0	6.73	GOU	0	0	0	0	1.26	1.29	1617	1785	1785	159	10.5	3.65	56	1.75	125	37.2	65	8.77	1.66	1.99	7.7	5.2	40.04	472.66	2.67	8.1	1.26	0	0	0	5	63
7	0	2009	1	58	0	7.79	GOU	0	0	0	0	1.35	1.23	1919	2198	2198	159	10.7	3.84	155	2.19	142	44.8	53	9.15	1.44	1.75	8.6	4.4	37.84	298.89	2.48	7.3	1.23	0	0	0	6	72
7	0	2009	0	76	0	4.33	CGN	0	1	0	0	1.01	1.06	2464	2189	2464	143	9.4	3.46	83	1.92	119	31.9	62	6.52	1.73	2.07	9.2	4.1	37.72	78.81	1.9	6.3	1.01	0	0	0	0	73
7	1	2009	0	77	0	5.41	CGN	0	1	0	0	0.85	0.87	2074	2258	2258	143	11.1	3.65	167	2.22	159	28.2	85	6.99	1.71	1.97	9	4.2	37.8	85.29	1.93	4.9	0.85	0	0	0	1	62
7	1	2009	0	77	1	16.41	CGN	0	1	0	0	0.88	0.97	2770	2735	2770	143	10.6	3.65	123	2.09	173	24.8	111	7.21	1.69	1.93	9.3	3.9	36.27	206.43	2.31	6.5	0.88	0	0	0	2	82
7	0	2009	0	78	1	17.44		0	1	0	0	0.94	1.02	3503	3346	3503	143	10.7	3.58	244	2.39	201	28.8	130	8.24	1.24	1.41	8.9	4	35.6	101.26	2.01	6.3	0.94	0	0	0	3	81
7	0	2009	0	80	1	18.83	CGN	0	1	0	0	0.99	1.01	3618	3825	3825	143	13.5	3.67	76	1.88	156	46.8	77	6.79	1.41	1.68	9.1	6.3	57.33	1117.73	3.05	7.6	0.99	0	0	0	4	104
7	0	2009	0	81	1	19.45	CGN	0	1	0	0	1.07	0.9	3464	2850	3464	143	8.3	2.95	111	2.05	104	24	45	5.76	1.38	1.67	8.7	3.8	33.06	71.05	1.85	5.9	0.9	0	0	0	5	61
7	1	2009	0	82	1	20.52	CGN	0	1	0	0	1.05	0.76	3006	2778	3006	143	10.1	3.57	79	1.9	141	31.1	78	8.19	1.58	1.88	8.7	4.7	40.89	78.96	1.9	6.3	0.76	0	0	0	6	87
4	0	2012	0	59	0	1.3		1	1	0	0	1.17	1.1	2869	2738	2869	153	10.9	4.31	107	2.03	197	54.5	103	8.81	1.58	1.96	9.7	6.7	64.99	342.47	2.53	6.6	1.1	1	1	0	0	107
4	0	2012	0	61	0	2.69	DM	1	1	0	0	1.15	1.1	2979	2559	2979	153	10.6	4.49	108	2.03	201	57.6	105	8.9	1.56	1.94	10.3	5.4	55.62	1472.22	3.17	8	1.1	1	1	0	1	106
4	0	2012	0	62	0	3.31	DM	1	1	0	0	1.18	1.06	2470	2596	2596	153	10.6	4.21	168	2.23	181	51	77	8.89	1.69	2.13	10.7	4.5	48.15	579.23	2.76	7.8	1.06	1	1	0	2	106
4	0	2012	0	63	0	4.38	DM	1	1	0	0	0.99	1.03	2254	2205	2254	153	9.1	4.07	256	2.41	264	44.1	123	8.64	1.58	1.97	9.8	4.8	47.04	349.79	2.54	8	0.99	1	1	0	3	88
7	0	2009	1	64	1	1.79	DM	1	1	0	0	1.01	1.05	2457	2420	2457	165	11.2	3.59	124	2.09	144	28.5	84	10.71	1.04	1.23	9.3	4.5	41.85	55.42	1.74	7.3	1.01	0	0	0	0	73
7	0	2009	1	64	1	2.88	DM	1	1	0	0	1.12	1.14	1863	2132	2132	165	12.1	3.98	103	2.01	154	34.2	82	11.82	1.04	1.27	9.5	4.5	42.75	147.61	2.17	8.2	1.12	0	0	0	1	68
7	0	2009	1	66	1	3.88	DM	1	1	0	0	1.16	1.15	2776	2813	2813	165	12.1	3.85	104	2.02	141	29.1	82	11.06	1.01	1.22	9.6	5.2	49.92	260.9	2.42	7.2	1.15	0	0	0	2	68
7	0	2009	1	67	1	4.9		1	1	0	0	1.05	1.03	2603	2537	2603	165	12.4	3.84	84	1.92	148	31	98	11.35	1.09	1.32	9.3	5.7	53.01	293.22	2.47	7.5	1.03	0	0	0	3	69
7	0	2009	1	68	1	6.29	DM	1	1	0	0	1.04	1.17	2473	2905	2905	165	12.1	3.89	113	2.05	134	30	75	10.94	1.1	1.38	10.2	4.7	47.94	352.01	2.55	8.1	1.04	0	0	0	4	88
7	0	2009	1	69	1	6.91	DM	1	1	0	0	1.12	1.56	2242	2496	2496	165	11	3.79	75	1.88	116	31	58	9.28	1.12	1.33	10	4.8	48	476.64	2.68	5.7	1.12	0	0	0	5	72
7	0	2009	1	70	1	7.98	DM	1	1	0	0	1.08	0.98	2197	2548	2548	165	11	3.84	98	1.99	136	27.6	83	9.33	0.96	1.16	9.9	4.5	44.55	569.36	2.76	6.5	0.98	0	0	0	6	77
5	1	2009	0	75	0	6.8	CGN	0	0	1	1	0.71	0.99	1718	2635	2635	143	10.1	3.79	98	1.99	204	37.6	116	6.97	1.66	1.96	10	5.7	57	614.26	2.79	6.3	0.71	0	0	1	0	49
5	0	2009	0	75	0	7.89	CGN	0	0	1	1	0.95	0.92		2247	2247	143	9.8	3.46	103	2.01	176	36.1	97	7.36	1.84	2.06	9.3	5.6	52.08	642.56	2.81	5.3	0.92	0	0	1	1	40
5	1	2009	0	77	0	8.89	CGN	0	1	0	0	0.6	0.61	2836	1926	2836	143	11.2	3.79	101	2	235	40.1	159	7.97	1.69	1.92	9.9	9.5	94.05	316.57	2.5	4.7	0.6	0	0	1	2	72
5	1	2009	0	78	0	9.91		0	1	0	0	0.71	0.69				143	11.4	3.55	118	2.07	219	41	154	7.02	1.53	1.68	10.7	4.9	52.43	448.73	2.65	6.9	0.69	1	0	1	3	56
5	1	2009	0	79	0	11.3	CGN	0	1	0	0	0.96	0.66				143	11.1	3.94	112	2.05	187	41	109	7.63	1.8	2	11.8	7.9	93.22	264.23	2.42	4.4	0.66	1	0	1	4	71
2	0	2013	1	57	0	1.13	DM	1	1	0	0	1.17	1.17	1816	1826	1826	165	9.3	3.54						9.68	1.12	1.33	8.2	4.5	36.9	619.2	2.79	7.2	1.17	0	1	0	0	90
2	0	2013	1	58	0	1.75	DM	1	1	0	0	1.38	1.35	2482	2706	2706	165	9	3.76	62	1.79	188	65.6	94	11.1	1.19	1.45	8.7	6	52.2	221.75	2.35	9.1	1.35	0	1	0	1	79
7	0	2009	0	32	0	11.47	HTN	0	1	0	0	1.01	1.45	1296	1329	1329	173	9.7	4.05	55	1.74	179	60.2	92	9.96	1.57	1.9	10.1	4	40.4	577.6	2.76	7.7	1.01	0	0	0	0	62
7	0	2009	0	32	0	12.56	HTN	0	1	0	0	1.23	1.18	1173	1177	1177	173	9.8	4.07	41	1.61	192	61.7	100	10.77	1.43	1.71	9.8	6.4	62.72	396.44	2.6	8.7	1.18	0	0	0	1	53
7	0	2009	0	33	0	15.54	SLE	0	0	0	0	1.29	1.25	1290	1224	1290	173	9.6	3.94	61	1.79	190	61.5	105	10.96	1.39	1.73	11.5	4.8	55.2	919.91	2.96	5.3	1.25	0	0	0	2	49
7	0	2009	0	34	0	16.57		0	0	0	0	1.15	1.62	1340	1220	1340	173	9.4	3.68	55	1.74	179	56.1	99	10.26	1.48	1.83	11.7	5.7	66.69	1241.67	3.09	8.5	1.15	0	0	0	3	47
7	0	2009	0	36	0	17.96	SLE	0	0	0	0	1.16	1.13	1119	1052	1119	173	9.2	3.5	62	1.79	188	62.4	100	10.98	1.5	1.83	8.4	4.6	38.64	82.83	1.92	10.4	1.13	0	0	0	4	50
7	0	2009	0	37	0	18.58	SLE	0	0	0	0	1.13	1.13	1183	1203	1203	173	9.3	3.69	53	1.72	162	53.6	83	9.58	1.54	1.85	9.7	4.3	41.71	287.73	2.46	7.1	1.13	0	0	0	5	63
7	0	2009	0	38	0	19.64	SLE	0	0	0	0	1.26	1.25	1316	1313	1316	173	9.4	3.76	50	1.7	184	59.8	99	9.75	1.5	1.81	10.4	4.7	48.88	596.7	2.78	7.9	1.25	0	0	0	6	56
4	1	2009	0	66	0	1.69	DM	1	1	0	0	0.88	0.7	3114	2221	3114	162	9.8	3.78	209	2.32	206	33.9	110	9.12	0.96	1.17	10.4	6.6	68.64	811.78	2.91	7.3	0.7	0	0	0	0	90
4	1	2009	0	67	0	2.77	DM	1	1	0	0	0.65		3521		3521	162	8.5	3.41	156	2.19	214	37.9	122	7.51			10	5.7	57				0.65	0	0	0	1	91
4	0	2009	0	67	0	3.77	DM	1	1	0	0	1.14			3086	3086	153	7.5	3.24	127	2.1	159	31.1	87	6.31	1.08	1.34	9.9	5.4	53.46	1031.41	3.01	5.5	1.14	0	0	0	2	77
4	1	2009	0	68	0	4.63		1	1	0	0	0.52			4508	4508	153	9.1	3.51	117	2.07	160	35.9	94	5.13	1.1	1.42	10.3	4.8	49.44	1538.3	3.19	5.4	0.52	0	1	0	3	77
6	0	2009	1	58	1	3.55	DM	1	1	0	0	1.17	1.22	2475	2411	2475	170	9.8	4.23	205	2.31	174	18.2	94	18.38	1.12	1.3	9	5.7	51.3	419.08	2.62	7.4	1.17	0	0	0	0	80
6	0	2009	1	59	1	4.64	DM	1	1	0	0	1.31	1.22	2009	2133	2133	170	10.1	4.05	60	1.78	121	41.3	47	16.96			8.9	4.8	42.72	304.92	2.48		1.22	0	0	0	1	79
6	0	2009	1	60	0	7.64	DM	1	1	0	0	1.02	1.08	2038	1979	2038	170	10.6	4.03	66	1.82	127	49.2	55	12.21	0.97	1.16	9.1	3.9	35.49	419.42	2.62	5.6	1.02	0	1	0	2	80
6	0	2009	1	62	0	10.06	DM	1	1	0	0	1.15	1.15	2422	2323	2422	170	10.2	4.03	44	1.64	132	56.4	56	11.2	0.97	1.21	8.6	3.1	26.66	166.04	2.22	6	1.15	0	1	0	4	97
6	0	2009	1	63	0	10.68	DM	1	1	0	0	1.36	1.28	2128	1968	2128	170	9.7	4.08	64	1.81	133	49.7	55	10.09	1.04	1.21	8.8	3.4	29.92	607.39	2.78	5.3	1.28	0	1	0	5	69
6	0	2009	1	64	0	11.75	DM	1	1	0	0	1.08	1.19	1948	1976	1976	170	10.4	4.02	50	1.7	142	48.3	64	11.5	1.12	1.31	8.9	4.6	40.94	556.84	2.75	5.2	1.08	0	1	0	6	71
6	0	2009	0	53	0	5.72	CGN	0	0	0	0	0.97	1.45	1366	1384	1384	153	9.5	4.42	77	1.89	200	60.9	87	10.18	1.69	1.99	9.9	4.5	44.55	191.85	2.28	7.7	0.97	0	0	1	0	61
6	0	2009	0	54	0	6.81	CGN	0	0	0	0	1.13		1075		1075	153	9.9	4.31	82	1.91	201	62.2	83	10.39	1.65	1.99	9.6	3.9	37.44	102.55	2.01	6	1.13	0	0	0	1	53
6	0	2009	0	54	0	7.81	CGN	0	1	0	0	1.1			1630	1630	152	9.5	4.2	84	1.92	173	64	72	10.19	1.5	1.78	9.2	5.6	51.52	185.05	2.27	5.2	1.1	0	0	0	2	75
6	0	2009	0	57	0	10.22	CGN	0	0	0	0	1.09			1310	1310	152	10.1	4.24	85	1.93	185	71.3	74	11.48	1.57	1.81	9.8	3.9	38.22	539.13	2.73	8.2	1.09	0	0	0	4	69
6	1	2009	0	58	0	10.84	CGN	0	0	0	0	0.89			1168	1168	152	10.5	4.12	102	2.01	188	49.1	87	10.38	1.6	1.9	9.5	4.9	46.55	170.05	2.23	6.5	0.89	0	0	0	5	57
6	0	2009	0	59	0	11.91	CGN	0	0	0	0	1.12	1.05	1426	1448	1448	152	9.6	4.42	177	2.25	227	50.6	112	10.89	1.55	1.83	9.7	3.6	34.92	141.91	2.15	7.4	1.05	0	0	0	6	55
7	0	2009	1	54	1	5.82	CGN	0	1	0	1	1.05	1.06	1529	1446	1529	159	10.3	4.22	94	1.97	197	54.3	105	12.37	1.45	1.79	9.2	4	36.8	70.41	1.85	10.5	1.05	0	0	1	0	70
7	0	2009	1	55	1	6.91	CGN	0	1	0	1	1.02	0.97	1455	1472	1472	159	9.4	4.28	300	2.48	175	40.5	84	12.46	1.38	1.66	9.5	1.8	17.1	619.11	2.79	10.4	0.97	0	0	1	1	73
7	0	2009	1	55	1	7.91	CGN	0	1	0	0	0.94	0.94	1731	1774	1774	159	9.8	3.89	146	2.16	151	26.9	80	12.69	1.14	1.4	9.7	5.7	55.29	151.13	2.18	12.5	0.94	0	1	0	2	74
7	0	2009	1	56	1	8.93		0	1	0	0	1.09	1.1	1478	1546	1546	159	10.1	3.81	90	1.95	197	51	122	12.09	1.27	1.51	9.3	5	46.5	234.68	2.37	10.1	1.09	0	1	0	3	69
7	0	2009	1	58	1	10.32	CGN	0	1	0	0	1	0.95	1642	830	1642	159	10	4.01	69	1.84	185	45	110	12.4	1.25	1.59	9.6	5	48	8.5	0.93	11.4	0.95	0	1	0	4	86
7	1	2009	1	59	1	10.94	CGN	0	1	0	0	0.88	0.92	1335	1376	1376	159	11.2	4.16	87	1.94	188	46.7	104	11.86	1.46	1.81	9.6	5	48			8	0.88	0	1	0	5	82
7	0	2009	1	60	1	12.01	CGN	0	1	0	0	1.05	1.06	2086	2036	2086	159	10.3	3.95	140	2.15	187	36.1	111		1.31	1.49	10.3	2.7	27.81	695.97	2.84	9.5	1.05	0	1	0	6	86
4	0	2012	1		1	0.19		1	1	0	0	0.93	0.98	1509	1398	1509	174	9.9	3.94	286	2.46	162	28.2	50	12.49	1.18	1.38	8.9	5.3	47.17	457.07	2.66	6.3	0.93	0	0	0	0	74
4	0	2012	1	38	1	1.59	DM	1	1	0	0	0.9	1.19	1868	2012	2012	165	11.5	4.5	198	2.3	166	36.5	43	16.13	1.18	1.43	9.5	6.7	63.65	165.75	2.22	7.2	0.9	0	0	0	1	75
4	0	2012	1	39	1	2.2	DM	1	1	0	0	1.09	1.11	1670	1925	1925	165	11.3	4.4	197	2.29	181	34.1	54	14.47	1.05	1.27	10.1	3.2	32.32	1155.77	3.06	5.1	1.09	0	0	0	2	68
4	0	2012	1	40	1	3.28	DM	1	1	0	0	0.99	1.08	2854	2095	2854	165	10.9	4.27	214	2.33	186	28.9	51	15.99	1.1	1.31	9.8	5.4	52.92	1103.86	3.04	6	0.99	0	0	0	3	65
6	1	2009	0	64	0	8.55	DM	1	1	0	1	0.66	0.89	2213	2111	2213	160	8.9	4.28	84	1.92	198	47.3	119	10.33	1.34	1.61	9.4	6	56.4	25.88	1.41	5.5	0.66	0	0	0	0	151
6	1	2009	0	65	0	9.63	DM	1	1	0	1	0.82	0.93	3143	2464	3143	160	11.9	4.08	111	2.05	206	48.9	116	11.29	1.32	1.55	9.5	3.8	36.1	165.34	2.22	5.9	0.82	0	0	0	1	107
6	1	2009	0	65	0	10.63	DM	1	1	0	0	1.05	0.69	2159	2539	2539	158	12.9	4	171	2.23	202	41	110	8.5	1.17	1.38	9.4	4.1	38.54	268.31	2.43	6.3	0.69	0	0	1	2	111
6	1	2009	0	67	0	11.65		1	1	0	0	0.77	0.97	2028	2459	2459	158	12.2	4.2	107	2.03	130	41.3	56	9.79			9.3	4.3	39.99				0.77	1	0	1	3	107
6	1	2009	0	68	0	13.05	DM	1	1	0	0	0.86	1.02	1923	1959	1959	158	14.3	3.86	154	2.19	192	35.9	106	10.24	1.4	1.65	9.4	3.4	31.96	388.21	2.59	6.9	0.86	0	0	0	4	124
6	0	2009	0	70	0	14.73	DM	1	1	0	0	1.06	1.02	2389	2988	2988	158	10.3	3.75	127	2.1	189	29.1	120	9.06	1.34	1.59	9.3	3.8	35.34	101.51	2.01	5.7	1.02	0	0	0	6	108
3	0	2013	0	60	0	0.98	DM	1	1	0	0	1.02	0.98	2269	2223	2269	158	10.7	3.71	140	2.15	116	41.6	41	7.64	1.24	1.49	8.7	5.2	45.24	880.79	2.94	9.7	0.98	1	0	0	0	80
3	1	2013	0	74	0	1.6	DM	1	1	0	0	1.08	0.8	2655	2837	2837	158	10.5	3.69	199	2.3	173	39.4	93	7.52	1.34	1.57	9.1	4.2	38.22	412.53	2.62	8.6	0.8	0	0	0	1	93
3	0	2013	0	75	0	2.68	DM	1	1	1	0	1.11	1.1	2219	2132	2219	158	11.6	3.75	226	2.35	177	37	100	9.14	1.34	1.69	8.8	3.9	34.32	438.13	2.64	7.1	1.1	0	0	0	2	88
2	0	2014	0	79	0	0.54	DM	1	1	0	0	1.21	1.25	1905	1987	1987	155	10.4	3.67	650	2.81	211	34.2	53	6.31	1.47	1.83	9.1	3.2	29.12	67.93	1.83	8.5	1.21	0	0	0	0	75
2	1	2014	0	80	0	1.62	DM	1	1	0	0	0.86	0.95	1449	1409	1449	155	9.5	3.84	489	2.69	169	27.5	60	8.72	1.65	1.95	9.3	4	37.2	364.63	2.56	7.7	0.86	0	0	0	1	68
5	0	2011	1	58	0	6.89	HTN	0	1	0	0	0.98	0.95	1375	1394	1394	165	9.3	3.7	68	1.83	147	34.5	86	13.74	1.06	1.3	9.4	5.1	47.94	791.96	2.9	9.8	0.95	0	0	0	0	83
5	0	2011	1	60	0	7.91		0	1	0	0	0.98	1	1357	1385	1385	165	11.2	3.86	70	1.85	167	34.7	109	13.69	1.18	1.36	10.3	5.3	54.59	816.84	2.91	7.7	0.98	0	0	0	1	52
5	0	2011	1	61	0	9.31	HTN	0	1	0	0	1.06	0.96	1316	1325	1325	165	10.4	3.66	74	1.87	161	38.5	92	13.81	0.92	1.17	11	5.1	56.1	486.92	2.69	9.8	0.96	0	0	0	2	65
5	0	2011	1	62	0	9.92	HTN	0	1	0	0	1.4	1.24	1225	1291	1291	165	11.7	3.79	106	2.03	170	32	100	12.86	1.16	1.35	11	4.3	47.3	734.19	2.87	6.3	1.24	0	0	0	3	53
5	0	2011	1	63	0	11	HTN	0	1	0	0	1.1	1.1	1902	1978	1978	165	10.4	3.82	82	1.91	182	36.8	116	11.42	1.2	1.45	10.6	4.2	44.52	985.33	2.99	7.4	1.1	0	0	0	4	75
6	0	2010	0	59	0	9.47	CGN	0	1	0	0	1.11	1.06	1798	1714	1798	148	8.7	3.92	194	2.29	248	32.9	141	9.01	1.63	1.95	9.5	2.9	27.55	332.71	2.52	6.4	1.06	0	0	0	0	54
6	0	2010	0	59	0	10.46	CGN	0	1	0	0	1.02	1.09	2034	2253	2253	148	9.7	4.24	186	2.27	224	32.1	132	10.02	1.6	1.93	9.8	4.2	41.16	225.19	2.35	7.9	1.02	1	0	0	1	84
6	0	2010	0	61	0	11.49		0	1	0	0	1.08	1.02	1914	1985	1985	148	9.7	4.27	261	2.42	228	39.8	133	10.03	1.56	1.84	10.3	2.8	28.84	523.48	2.72	6.8	1.02	1	0	0	2	77
6	0	2010	0	62	0	12.88	CGN	0	1	0	0	0.98	0.98	1778	1862	1862	148	10	4.28	256	2.41	209	37.9	111	10.97	1.51	1.76	10.3	3.7	38.11	24.27	1.39	10.4	0.98	1	0	0	3	78
6	0	2010	0	63	0	13.5	CGN	0	1	0	0	1.08	0.96	1940	1917	1940	148	10.5	4.06	434	2.64	295	30	151	10.21	1.56	1.83	9.4	4.2	39.48	687.2	2.84	6.7	0.96	1	0	0	4	79
6	0	2010	0	64	0	14.57	CGN	0	1	0	0	1.03	1.03	2066	2075	2075	148	10.2	4.09	347	2.54	205	32.4	98	10.03	1.65	1.95	9.2	3.6	33.12	555.99	2.75	6.6	1.03	1	0	0	5	99
6	1	2009	0	41	0	21.56	CGN	0	0	0	0	0.72	0.54	749	770	770	166	12.4	4.4	171	2.23	159	39.9	72	11.92	1.31	1.57	10.2	5.2	53.04	235.7	2.37	8.2	0.54	0	0	0	0	40
6	1	2009	0	42	0	22.65	CGN	0	0	0	0	0.67	0.64	892	847	892	166	13.6	4.23	168	2.23	236	42.1	131	11.77	1.4	1.65	9.6	6.2	59.52	381.26	2.58	8.1	0.64	0	0	0	1	36
6	1	2009	0	42	0	23.24	IGA	0	0	0	0	0.87	0.78	772	786	786	166	12.1	3.99	129	2.11	204	43.2	127	11.84	1.16	1.44	9.1	7.1	64.61	780.36	2.89	9.3	0.78	0	0	0	2	33
6	1	2009	0	43	0	24.27		0	0	0	0	0.81	0.81	894	827	894	166	12.9	4.08	120	2.08	222	43.5	148	11.52	1.27	1.52	10.8	4.3	46.44	523.78	2.72	9.5	0.81	0	0	0	3	36
6	1	2009	0	45	0	25.66	IGA	0	0	0	0	0.8	0.67	996	992	996	166	12.6	4.04	113	2.05	178	50.5	87	11.78	1.3	1.58	9.9	5.8	57.42	108.17	2.03	9.4	0.67	0	0	0	4	38
6	1	2009	0	46	0	26.28	IGA	0	0	0	0	0.49	0.52	799	721	799	166	12.6	3.92	63	1.8	115	44	44	10.1	1.49	1.8	9.8	3.7	36.26	631.75	2.8	9.2	0.49	0	0	0	5	36
3	1	2009	0	58	0	5.52	DM	1	0	0	1	0.79	0.77	1626	1517	1626	149	9.4	3.75	126	2.1	180	36.6	116	8.59	1.19	1.43	8.7	3.7	32.19	497.13	2.7	7.7	0.77	0	0	0	0	98
3	1	2009	0	58	0	6.6	DM	1	0	0	1	0.83	0.79	1388	1313	1388	149	10	3.78	180	2.26	191	35.9	108	9.21	1.18	1.45	8.8	4.2	36.96	390.05	2.59	8.1	0.79	0	0	0	1	65
3	1	2009	0	59	0	7.6	DM	1	1	0	0	0.76	0.78	1542	1811	1811	149	10.3	3.76	123	2.09	189	35.2	125	9.56			8.7	5.1	44.37	652.7	2.81	8.8	0.76	0	0	0	2	90
7	0	2009	0	51	0	7.8	CGN	0	1	0	0	0.98	0.97	2124	1425	2124	155	9.3	3.94	179	2.25	191	35.9	106	10.69	1	1.25	11.8	4.7	55.46	805.49	2.91	6.3	0.97	0	0	0	0	61
7	0	2009	0	52	0	8.88	CGN	0	1	0	0	1.15	1.13	1930	2020	2020	155	9.3	3.8	178	2.25	214	39.3	104	10.42	1.3	1.66	10.6	4.7	49.82	934.53	2.97	7.5	1.13	0	1	0	1	68
7	0	2009	0	52	1	9.88	?	0	1	0	0	1.4	1	1958	2145	2145	154	8.6	3.86	214	2.33	252	28	126	10.08	1.33	1.69	11	4.5	49.5	870.69	2.94	7.1	1	0	0	0	2	47
7	0	2009	0	53	1	10.91		0	1	0	0	1.12	1.16	2996	2285	2996	154	9.5	3.85	251	2.4	212	29.3	98	10.5	1.5	1.8	11.1	5.5	61.05	1176.62	3.07	10.1	1.12	0	0	0	3	66
7	0	2009	0	55	1	12.3	?	0	1	0	0	1.15	1	1846	2220	2220	154	9.6	4.02	203	2.31	245	35.4	132	10.7	1.55	1.9	11.1	4	44.4	1187.66	3.07	9.6	1	0	0	0	4	55
7	0	2009	0	56	1	12.92	?	0	1	0	0	1.17	1.09	1903	2098	2098	154	10.4	3.94	269	2.43	250	34.5	121	9.61	1.5	1.84	10.9	5.1	55.59	1463.02	3.17	8.3	1.09	0	0	0	5	52
7	0	2009	0	57	1	14	?	0	1	0	0	1.06	1.06	1883	2136	2136	154	8.8	3.86	207	2.32	245	34.9	127	8.35	1.39	1.67	10.4	4.2	43.68	1465.82	3.17	7.8	1.06	0	0	0	6	71
5	0	2011	1	67	1	0.87	DM	1	0	0	0	0.95	0.99	2397	2443	2443	171	9.4	4.13	121	2.08	125	27.7	61	11.73	1.08	1.3	9.2	4.8	44.16	250.24	2.4	6.2	0.95	0	0	0	0	91
5	0	2011	1	69	1	1.89		1	0	0	0	1.21	1.2	2528	2259	2528	171	10.5	4.09	186	2.27	140	27.8	63	11.11	1.05	1.23	9.5	4.2	39.9	351.02	2.55	6.8	1.2	0	0	0	1	63
5	0	2011	1	70	1	3.29	DM	1	0	0	0	1.04	1.03	2410	2251	2410	171	11	4.34	111	2.05	134	28.2	69	12.64	1.16	1.35	9.8	5.1	49.98	916.16	2.96	7.6	1.03	0	0	0	2	89
5	0	2011	1	71	1	3.91	DM	1	0	0	0	1.17	1.11	3061	3023	3061	171	10.4	4.33	68	1.83	135	30.8	71	11.58	1.24	1.4	9.9	4.8	47.52	275.49	2.44	7.1	1.11	0	0	0	3	102
5	0	2011	1	72	1	4.97	DM	1	0	0	0	1.03	1.16	2798	2674	2798	171	10.4	4.39	134	2.13	129	26.2	63	11.68	1.16	1.35	10.5	3.9	40.95	148.06	2.17	6.6	1.03	0	0	0	4	89
5	0	2011	1	44	1	0.34	CGN	0	0	0	0	1.1	1.14	1343	1334	1343	150	7	3.55	207	2.32	192	18	99	13.3			8.4	4.8	40.32	448.13	2.65	6.9	1.1	0	0	0	0	57
5	0	2011	1	44	1	1.37		0	0	0	0	1.43	1.54	1543		1543	150	10.9	3.93	138	2.14	169	30.3	100	12.55	1.11	1.27	9.1	3.7	33.67	728.83	2.86	7.2	1.43	0	0	0	1	59
5	0	2011	1	46	1	2.76	CGN	0	0	0	0	1.01	1.01	1371	1443	1443	150	11.3	3.97	167	2.22	181	28.9	106	12.65	0.81	1.02	9.1	4.7	42.77	1239.62	3.09	6.6	1.01	0	0	0	2	60
5	0	2011	1	47	1	3.38	CGN	0	0	0	0	1.17	1.04	1102	1202	1202	150	11.9	4.14	117	2.07	191	29.8	123	13.55	0.99	1.18	9.2	5.1	46.92	620.57	2.79	7.1	1.04	0	0	0	3	58
5	0	2011	1	48	1	4.49	CGN	0	0	0	0	1.22	1.18	1450	1573	1573	150	12.6	4.13	115	2.06	165	28	111	13.2	1.33	1.59	9.2	5.1	46.92	736.11	2.87	7.2	1.18	0	0	0	4	66
3	0	2013	1	70	1	1.69	PKD	0	0	0	0	1.12	1.18	2419	2329	2419	165	8.7	3.87	179	2.25	143	32	51	8.97	1.26	1.46	8.7	3.8	33.06	699.25	2.84	7.6	1.12	0	0	0	0	92
3	0	2013	1	71	1	2.31	PKD	0	0	0	0	1.22	1.27	2012	2284	2284	165	9.5	3.53	109	2.04	137	46.9	46	8.17	1.38	1.63	8.4	4	33.6	306.73	2.49	7	1.22	0	0	0	1	89
3	0	2013	1	72	1	3.4	PKD	0	0	0	0	1.23	1.16	2441	2450	2450	165	9.5	3.53	110	2.04	154	46.9	54	7.91	1.5	1.8	8.1	4	32.4	274.73	2.44	7.2	1.16	0	0	0	2	114
5	0	2009	1	74	0	18.25	CGN	0	0	0	0	1.25	1.29	1976	2026	2026	160	11.3	3.99	121	2.08	175	49	84	9.35	1.39	1.68	9.1	3.4	30.94	771.79	2.89	6.5	1.25	0	0	0	0	73
5	1	2009	1	74	0	19.34	CGN	0	0	0	0	0.82	0.96	2080	2029	2080	159	11.3	4.04	142	2.15	219	49.5	118	9.3	1.51	1.8	8.8	4.2	36.96	724.7	2.86	5.3	0.82	0	0	0	1	81
5	0	2009	1	75	0	20.33	CGN	0	0	0	0	0.99	0.91	2189	2238	2238	159	10	3.47	105	2.02	134	53.2	57	7.97	1.36	1.68	8.4	4.4	36.96	533.42	2.73	5.3	0.91	0	0	0	2	90
5	1	2009	1	74	0	21.36		0	0	0	0	0.81	0.91	1777	1923	1923	159	10.6	3.3	119	2.08	175	54.8	93	7.05	1.52	1.84	8.2	5.2	42.64	702.33	2.85	5.3	0.81	0	0	0	3	69
5	1	2009	1	78	0	22.75	CGN	0	0	0	0	0.86	0.83	2452	2274	2452	159	11.9	3.59	132	2.12	210	66.6	103	6.27	1.05	1.34	9.2	3.6	33.12			5.7	0.83	0	0	0	4	66
3	1	2013	1	65	1	0.65	DM	1	1	0	0	1.04	0.89	1990	2092	2092	170	10.4	4.34	284	2.45	187	28.2	82	9.93	0.92	1.1	10.1	3	30.3	449.37	2.65	7.5	0.89	0	0	0	0	85
3	1	2013	1	66	1	1.27	DM	1	1	0	0	0.88	0.94	2117	2138	2138	170	10.5	4.14	200	2.3	174	24.9	94	8.17	1.09	1.3	9.3	4.2	39.06	327.11	2.51	7.6	0.88	0	0	0	1	80
3	1	2013	1	67	1	2.34	DM	1	1	0	0	0.87	1.14	2534	2538	2538	170	6.8	3.92	111	2.05	160	28.4	94	8.86	1.22	1.41	8.5	5.5	46.75	334.1	2.52	7.4	0.87	0	0	0	2	91
2	0	2010	0	52	0	0.76	DM	1	1	0	0	1.26	1.29	1838	1986	1986	158	9.4	3.94	115	2.06	146	46.1	56	8.49	1.69	1.96	10.7	4.5	48.15	14.92	1.17	6.1	1.26	0	1	0	0	67
2	0	2010	0	52	0	1.59	DM	1	1	0	0	1.05	1.13	2145	2354	2354	158	8.8	3.78	81	1.91	119	35.7	48	9.53	1.79	2.19	9.6	6.7	64.32	69.51	1.84	6	1.05	0	1	0	1	84
7	0	2009	1	50	0	9.91	HTN	0	1	0	0	1.14	1.2	1404	1528	1528	178	9.7	4.47	427	2.63	164	30.8	42	14.78	1.15	1.39	11.1	4.9	54.39	1269.35	3.1	8.8	1.14	0	0	0	0	40
7	0	2009	1	51	0	10.99	HTN	0	1	0	0	1.11	0.97	1421	1273	1421	178	8.2	4.19	143	2.16	161	30.5	71	13.22	0.98	1.17	9.1	6.2	56.42	1131.65	3.05	7.9	0.97	0	0	0	1	49
7	0	2009	1	52	1	11.99	PKD	0	1	0	0	1.14	1.01	1853	2091	2091	178	9.1	4.35	233	2.37	178	29.6	89	12.91	1.02	1.22	8.7	4.6	40.02	331.65	2.52	6.7	1.01	0	0	0	2	52
7	0	2009	1	52	1	13.01		0	1	0	0	1.05	1.01	1888	2017	2017	178	8.7	4.15	288	2.46	160	29.6	50	12.13	1.13	1.34	9.3	3.1	28.83	661.05	2.82	7.7	1.01	0	0	0	3	73
7	0	2009	1	54	1	14.41	PKD	0	1	0	0	0.92	0.95	1442	1656	1656	178	9.9	4.28	396	2.6	157	31.2	50	12.39	1.12	1.35	8.8	4.9	43.12	129.63	2.11	9	0.92	0	0	0	4	54
7	1	2009	1	55	1	15.03	PKD	0	1	0	0	0.71	0.7	1318	1405	1405	178	10.9	4.16	209	2.32	147	27	70	11.84	1.12	1.36	9.6	5.3	50.88	464.59	2.67	10.3	0.7	0	0	0	5	83
7	1	2009	1	56	1	16.1	PKD	0	1	0	0	0.92	0.88	1575	1769	1769	178	7.7	4.15	373	2.57	157	25.4	52	12.41	1.06	1.3	10.1	5.1	51.51	523.54	2.72	8	0.88	0	0	0	6	65
4	0	2012	0	54	0	0.58		1	0	0	0	1.13	1.23	1832	1752	1832	163	8.7	3.62	170	2.23	193	41.5	90	9.19	1.41	1.68	8.4	4.3	36.12	83.74	1.92	7.8	1.13	1	0	0	0	77
4	0	2012	0	56	0	1.98	DM	1	0	0	0	1.34	1.28	2186	1802	2186	163	9	3.79	279	2.45	358	48	180	9.9	1.38	1.64	8.9	5.5	48.95	318.1	2.5	10.5	1.28	1	0	0	1	91
4	0	2012	0	57	0	2.6	DM	1	0	0	0	1.01	0.98	1933	2003	2003	157	9.1	3.62	217	2.34	169	42.9	63	9.31	1.33	1.62	9	2.7	24.3	103.69	2.02	7.9	0.98	1	0	0	2	123
4	0	2012	0	58	0	3.67	DM	1	0	0	0	1.2	1.18	2063	2017	2063	163	9.5	3.61	328	2.52	360	41.9	197	9.59	1.42	1.72	9.4	5.3	49.82	126.91	2.1	8.2	1.1	1	0	0	3	80
3	0	2009	0	73	0	8.95	DM	1	1	0	0	1.05	1.06	2502	2378	2502	155	8.5	4.05	68	1.83	92	26.7	50	7.03	1.4	1.66	8.9	3.7	32.93	143.23	2.16	5.6	1.05	0	1	0	0	67
3	0	2009	0	75	0	10.03	DM	1	1	0	0	1.05	1.01	2328	2620	2620	156	8.5	3.72	54	1.73	98	26.9	50	7.49	1.5	1.8	8.5	3.1	26.35	225.22	2.35	6.1	1.01	0	1	0	1	69
3	0	2009	0	75	0	11.03	DM	1	1	0	0	0.97	1.06	2650	3649	3649	151	6.7	3.49	89	1.95	101	22.4	55	6.36	1.47	1.72	7.3	3.2	23.36	356.6	2.55	5.4	0.97	0	1	0	2	75
3	0	2013	1	60	1	0.73	DM	1	1	0	0	1.21	1.28	1880	1895	1895	170	11.1	3.97	109	2.04	152	45.8	76	10.36	1.22	1.45	9	5.1	45.9	139.94	2.15	10	1.21	0	0	0	0	74
3	0	2013	1	62	1	1.35	DM	1	1	0	0	1.15	1.12	1723	1737	1737	170	11.4	3.91	115	2.06	174	51.8	92	11.58	1.2	1.41	10.6	5.9	62.54	64.86	1.81	9.9	1.12	0	0	0	1	67
3	0	2013	1	63	1	2.42	DM	1	1	0	0	1.25	1.35	2213	2244	2244	170	10.7	4.06	146	2.16	191	46.7	102		1.19	1.39	10.3	4.6	47.38	44.5	1.65	9.3	1.25	0	0	0	2	75
6	0	2009	0	55	0	7.58	CGN	0	1	0	0	1.11	1.11	1240	1292	1292	161	9.4	4.37	47	1.67	204	59.8	102	10.53	1.66	1.99	9.6	4.7	45.12	41.07	1.61	7.1	1.11	0	0	0	0	64
6	0	2009	0	56	0	8.66	CGN	0	1	0	0	1.12	1.12	1494	1499	1499	161	10.2	4.25	73	1.86	198	58.8	83	10.26	1.49	1.79	10.3	5	51.5	6.93	0.84	7	1.12	0	0	0	1	89
6	0	2009	0	57	0	10.68		0	1	0	0	1.13	1.12	1383	1411	1411	161	10.3	4.15	102	2.01	214	53.4	103	9.85	1.33	1.56	10.1	5.2	52.52	642.15	2.81	7	1.13	0	0	0	3	80
6	0	2009	0	59	0	12.08	CGN	0	1	0	0	1.2	1.06	1477	1408	1477	161	9.4	4.02	70	1.85	178	51.1	85	9.16	1.35	1.66	9.8	4.5	44.1	642.71	2.81	8	1.06	0	0	0	4	67
6	0	2009	0	60	0	12.7	CGN	0	1	0	0	1.13	1.17	1312	1531	1531	161	10.1	3.87	100	2	165	39.3	78	8.82	1.56	1.95	9.9	3.7	36.63	629.23	2.8	6.3	1.13	0	0	0	5	81
6	0	2009	0	61	0	13.77	CGN	0	1	0	0	1.16	1.16	1626	1829	1829	161	9.3	4.13	68	1.83	160	45.5	75	8.51	1.63	1.99	10.8	4	43.2	423.41	2.63	5.3	1.16	0	0	0	6	93
5	0	2011	1	59	1	0.98	CGN	0	1	0	0	1.11	1.1	1806	1919	1919	162	9.7	3.91	68	1.83	162	54.9	81	9.34	1.18	1.43	8.7	4.1	35.67	35.12	1.55	8.8	1.1	0	1	0	0	72
5	0	2011	1	61	1	2.01		0	1	0	0	1.03	0.97	1889	1792	1889	162	11	4.22	102	2.01	211	49.8	126	12.3	1.15	1.34	9.5	3.7	35.15	12.42	1.09	8.6	0.97	0	1	0	1	76
5	0	2011	1	62	1	3.4	CGN	0	1	0	0	1.01	1.19	1868	1925	1925	162	10.7	4.25	103	2.01	159	49	72	12.98	1.09	1.33	9.6	5.2	49.92	437.01	2.64	8.7	1.01	0	1	0	2	80
5	0	2011	1	63	1	4.02	CGN	0	1	0	0	1.09	1.13	2220	2228	2228	162	11.6	3.82	64	1.81	208	55.2	119	11.29	1.21	1.41	10.4	4.5	46.8	24.68	1.39	7.5	1.09	0	1	0	3	74
5	0	2011	1	64	1	5.11	CGN	0	1	0	0	1.1	1.12	2512	2307	2512	162	10.5	3.87	86	1.93	254	49	151	11.18	1.19	1.43	9.5	6	57			9.4	1.1	0	1	0	4	85
2	0	2011	0	60	0	0.81	DM	1	1	0	0	1.16	1.14	2406	2430	2430	154	10	3.85	103	2.01	128	36.5	63	7.67	1.61	1.86	9.3	3.5	32.55	99.41	2	6	1.14	0	1	0	0	94
2	1	2011	0	61	0	1.83		1	1	0	0	0.88	0.98	2533	2227	2533	154	10.9	4.05	256	2.41	182	34.1	96	8.62	1.43	1.64	9.2	3.9	35.88	331.66	2.52	6.4	0.88	0	1	0	1	114
3	1	2009	1	65	1	4.25	DM	1	1	0	0	0.81	0.82	1862	2062	2062	165	8.3	4.09	97	1.99	174	40	81	10.59	1.2	1.45	9.5	5.9	56.05	16.35	1.21	8	0.81	0	0	0	0	94
3	1	2009	1	65	1	5.33	DM	1	1	0	0	0.95	0.84	1630	1770	1770	165	8.1	3.79	70	1.85	185	42.8	96	8.67	1.13		9.2	4.3	39.56	61.62	1.79	8	0.84	0	0	0	1	97
3	1	2009	1	66	1	6.33	DM	1	1	0	0	0.86	1.01	1891	2087	2087	165	9	3.91	63	1.8	137	42.1	65	9.56	1.22	1.48	9.6	5.9	56.64	39.29	1.59	6.2	0.86	0	0	0	2	93
6	0	2009	0	75	0	7.3	CGN	0	1	0	0	1.13	1.07	1441	1684	1684	146	9.6	3.56	53	1.72	172	63.1	70	9.03	1.54	1.81	11	4.7	51.7	654.08	2.82	5.1	1.07	0	0	0	0	81
6	0	2009	0	76	0	8.38	CGN	0	1	0	0	1.15	1.08	1732	1720	1732	146	9.8	3.26	39	1.59	171	57.9	73	8.09	1.58	1.85	10.8	3	32.4	731.51	2.86	4.5	1.08	0	0	0	1	87
6	0	2009	0	76	0	9.38	CGN	0	1	0	0	1.5	1.04	1925	1968	1968	146	10.6	3.22	68	1.83	207	65.4	102	8.82	1.65	2	11	4.9	53.9	594.61	2.77	7.1	1.04	1	1	0	2	66
6	0	2009	0	77	0	10.4		0	1	0	0	0.91	0.95	1449	1483	1483	146	9.5	3.48	75	1.88	197	51.6	115	8.67	1.42	1.64	11.5	4	46	522.13	2.72	6.2	0.91	1	1	0	3	96
6	0	2009	0	79	0	11.8	CGN	0	1	0	0	1.17	1.17	1557	1693	1693	146	9.9	3.42	100	2	186	53	92	8.01	1.5	1.75	11	3.9	42.9	2440.1	3.39	5.7	1.17	1	1	0	4	81
6	1	2009	0	81	0	13.5	CGN	0	1	0	0	0.89	0.93	1648	1547	1648	146	10.1	3.15	42	1.62	314	76.8	166	7.62	1.76	1.98	10.1	4.2	42.42	674.79	2.83	5.7	0.89	1	1	0	6	68
3	0	2009	1	86	0	1.13	ADP	0	1	0	0	0.98	1.04	1857	2006	2006	167	11.2	3.69	149	2.17	179	28	113	8.12	1.18	1.41	8.9	4.2	37.38	91.78	1.96	7.8	0.98	0	0	0	0	105
3	0	2009	1	87	0	2.21	ADP	0	1	0	0	0.9	1.06	2943	2928	2943	170	10.8	3.27	151	2.18	170	22.7	107	7.65	1.43	1.69	8	2.8	22.4	136.54	2.14	6.4	0.9	0	0	1	1	97
3	0	2009	1	87	0	3.21	CGN	0	1	0	0	1.13	0.95	2165	2249	2249	168	11.6	2.97	154	2.19	157	17.5	97	7.76	1.03	1.18	8.2	5.5	45.1	22.96	1.36	5.4	0.95	0	0	0	2	83
2	1	2012	1	60	1	0.83		1	1	0	0		0.72				172	9.6	3.31	311	2.49	189	30.2	122	10.46	1.09	1.25	8.9	4.6	40.94	101.29	2.01	7.4	0.72	0	0	1	0	68
2	1	2012	1	63	1	2.22	DM	1	1	0	0	0.75	0.45		2771	2771	172	8.6	3.27	117	2.07	161	32.8	117	7.69	0.97	1.16	8.8	3.2	28.16			9.4	0.45	0	1	0	1	83
4	0	2011	1	28	0	0.89	HTN	0	1	0	0	1.01	0.93	1224	1177	1224	165	11.6	4.46	186	2.27	156	31.2	88	12.91	0.68	0.82	9.3	6.5	60.45	243.8	2.39	9.4	0.93	0	1	0	0	59
4	0	2011	1	29	0	1.92		0	1	0	0	1.28	1.01	1223	1102	1223	165	11.2	4.32	256	2.41	167	31.7	89	13.33	0.89	1.15	8.9	5.2	46.28	372.68	2.57	9	1.01	0	1	0	1	66
4	1	2011	1	31	0	3.93	HTN	0	1	0	0	0.98	0.82	1706		1706	165	10.8	4.22	770	2.89	192	27.7	56	14.74	0.83	1.1	9.4	4.5	42.3	375.45	2.57	9	0.82	0	1	0	3	74
4	0	2011	1	32	0	5	HTN	0	1	0	0	1.1	1.21	1537	1386	1537	183	7.9	4.1	429	2.63	148	26.8	55	13.71	0.9	1.17	8.7	3.6	31.32	465.67	2.67	9	1.1	0	1	0	4	75
7	0	2009	0	52	0	1.48	CGN	0	0	0	0	1.59	1.41	1298	1355	1355	161	9.5	3.78	121	2.08	191	38.6	110	10.5	1.44	1.72	10	4.4	44	531.54	2.73	6.1	1.41	0	0	0	0	44
7	0	2009	0	52	0	2.56	CGN	0	0	0	0	1.09	1.07	1252	1241	1252	161	9.6	3.75	129	2.11	209	39.6	117	10.67	1.31	1.61	9.9	4.8	47.52			7.6	1.07	0	0	0	1	43
7	0	2009	0	53	0	9.86	CGN	0	0	0	0	1.04	1.1	1346	1442	1442	161	9.9	3.72	123	2.09	187	33.2	107	10.13	1.38	1.67	9.6	4	38.4	534.23	2.73	6.6	1.04	0	0	0	2	53
7	0	2009	0	54	0	10.88		0	0	0	0	1.06	1.03	1345	1311	1345	161	9	3.82	116	2.06	219	44.1	134	10.28	1.51	1.83	9.8	4	39.2	780.92	2.89	8.1	1.03	0	0	0	3	57
7	0	2009	0	56	0	12.27	CGN	0	0	0	0	0.97	0.93	1342	1386	1386	161	8.6	3.53	228	2.36	194	24.2	99	9.41	1.55	1.86	10.1	3.9	39.39	8.5	0.93	8.4	0.93	0	0	0	4	47
7	0	2009	0	56	0	12.89	CGN	0	0	0	0	1.09	0.95	1230	1311	1311	161	9.9	3.98	101	2	190	42.3	95	9.53	1.42	1.69	10.2	3.9	39.78	759.6	2.88	5.4	0.95	0	0	0	5	41
7	0	2009	0	58	0	13.98	CGN	0	0	0	0	1.12	1.01	1313	1371	1371	161	10.1	3.93	135	2.13	219	37.9	122	9.31	1.55	1.85	10.2	4.6	46.92	1087.18	3.04	6.2	1.01	0	0	0	6	44
3	1	2013	0	72	0	1.12	DM	1	1	0	0	0.87	0.84	2581	2117	2581	156	11.5	4.45	490	2.69	247	41.1	73	8.47	1.38	1.66	9.8	3.3	32.34	163.19	2.21	9.2	0.84	0	0	0	0	92
3	1	2013	0	73	0	1.74	DM	1	1	0	0	0.98	0.79	2596	2358	2596	156	10.3	3.98	342	2.53	222	41	65	7.68	1.63	2.01	7.6	3.9	29.64	62.73	1.8	9.4	0.79	1	0	0	1	82
3	0	2013	0	74	0	2.81	DM	1	1	0	0	0.95	0.94	2453	2304	2453	156	10.7	4.04	442	2.65	233	33	62	7.3	1.31	1.49	8.1	4.1	33.21	77.71	1.89	9.5	0.94	1	0	0	2	102
6	0	2009	0	71	0	2.85	DM	1	0	0	0	1.05	1.04	1512	1406	1512	156	8.3	3.51	79	1.9	129	48.7	54	8.23	1.55	1.83	9.1	5.3	48.23	170.87	2.23	5.1	1.04	0	0	0	0	75
6	0	2009	0	71	0	3.93	DM	1	0	0	0	0.91	0.98	1468	1420	1468	158	9.7	3.71	138	2.14	148	50.7	60	7.52	1.48		10.3	5	51.5	34.74	1.54	4.5	0.91	0	0	0	1	63
6	0	2009	0	72	0	4.93	DM	1	1	1	0	1.13	1.08	1955	1838	1955	158	8.1	3.62	118	2.07	120	37.7	45	7.17	1.49	1.8	9	4.2	37.8	673.93	2.83	4	1.08	0	0	0	2	84
6	1	2009	0	73	0	5.96		1	1	1	0	0.68	1.07	1324	1181	1324	158	8.1	3.52	126	2.1	98	31.6	39	8.12	1.11	1.26	8.8	4.8	42.24	328.1	2.52	6.7	0.68	0	0	0	3	67
6	1	2009	0	75	0	7.35	DM	1	1	1	0	0.88	1.13	1318	1311	1318	158	9.6	3.94	178	2.25	182	45	88	7.68	1.6	2.46	10.3	3.6	37.08	8.87	0.95	6.1	0.88	0	0	0	4	55
6	0	2009	0	77	0	9.04	DM	1	1	1	0	1.17	1.14	1520	1620	1620	158	8.6	3.54	220	2.34	141	35.6	49	7.29	1.34	1.56	9.6	4.6	44.16	340.01	2.53	5.2	1.14	0	0	0	6	63
5	0	2011	0	72	0	0.51	CGN	0	0	0	0	1.37	1.08	1810	2169	2169	146	6.4	2.69	104	2.02	128	26.5	65	5.83			8.7	1.4	12.18	590.27	2.77	5.9	1.08	0	0	0	0	40
5	1	2011	0	73	0	1.54		0	0	0	0	0.98	0.74	1704	1650	1704	146	9.7	4.03	237	2.37	246	62.4	149	8.24	1.3	1.52	9.5	3.4	32.3	837.72	2.92	6.3	0.74	0	0	0	1	67
5	0	2011	0	75	0	2.93	CGN	0	0	0	0	0.92	1.01	2067	2120	2120	146	10.3	3.98	121	2.08	172	45.3	90	9.17	1.68	1.97	10.5	4.3	45.15	580.53	2.76	5.9	0.92	0	0	0	2	76
5	1	2011	0	76	0	3.55	CGN	0	0	0	0	0.99	0.85	1897	1550	1897	146	8.4	3.69	163	2.21	185	34.7	93	7.49	1.48	1.7	9.5	2.5	23.75	439.07	2.64	5	0.85	0	0	0	3	56
5	1	2011	0	77	0	4.63	CGN	0	0	0	0	0.83	0.89	2319	2944	2944	146	10.9	3.43	284	2.45	272	49	158	7.23	1.5	1.75	9	4.7	42.3	314.21	2.5	7.4	0.83	0	0	0	4	54
7	0	2009	0	65	0	5.63	CGN	0	0	0	0	1.09	1.08	1455	1581	1581	146	8.5	4.1	60	1.78	132	48.7	56	8.68	1.82	2.23	8.6	5.3	45.58	349.6	2.54	7.5	1.08	0	0	0	0	53
7	0	2009	0	66	0	6.72	CGN	0	0	0	0	0.91	0.94	1520	1580	1580	146	8.5	3.84	82	1.91	167	46.7	73	9.72	1.67	1.99	8.5	3.9	33.15	370.97	2.57	5.7	0.91	0	0	0	1	64
7	0	2009	0	66	0	7.72	CGN	0	0	0	0	1.01	0.91	1708	1739	1739	146	10.6	4.07	96	1.98	196	47.9	106	9.32	1.66	1.99	8.8	4.5	39.6	454.26	2.66	5.3	0.91	0	0	0	2	78
7	0	2009	0	68	0	8.74		0	0	0	0	1.08	1.11	1530	1598	1598	146	9.6	3.57	117	2.07	194	42.1	105	9	1.42	1.67	8	4.1	32.8	342.89	2.54	6.6	1.08	0	0	0	3	52
7	0	2009	0	69	0	10.14	CGN	0	0	0	0	0.94	0.92	1532	1461	1532	146	10.3	3.82	127	2.1	199	44.2	105	9.53	1.64	1.96	8.4	4.5	37.8	333.1	2.52	8.1	0.92	0	0	0	4	73
7	0	2009	0	70	0	10.75	CGN	0	0	0	0	1.08	1.06	1714	1699	1714	146	10	3.59	91	1.96	184	47.2	89	8.78	1.72	2.07	7.8	3.2	24.96	327.89	2.52	6.1	1.06	0	0	0	5	63
7	0	2009	0	71	0	11.82	CGN	0	0	0	0	1.07	1.1	1714	1865	1865	146	9.6	3.68	159	2.2	215	48.6	112	8.99	1.68	1.97	8.5	3.4	28.9	482.28	2.68	6.8	1.07	0	0	0	6	53
2	0	2010	1	60	0	0.6	DM	1	1	1	0	0.99	1.03	2360	2356	2360	158	11.3	3.78	101	2	179	44	85	13.15	1.19	1.46	7.2	7.5	54	403.05	2.61	11.9	0.99	0	0	0	0	72
2	1	2010	1	61	0	1.6	DM	1	0	0	0	0.93	0.88	2732	2950	2950	158	9.4	3.73	112	2.05	136	43.8	62	13.46	1.08	1.31	8.7	4.5	39.15	28.66	1.46	7.9	0.88	0	0	0	1	110
5	0	2009	0	31	0	9.63	SLE	0	1	0	0	1.11	1.07	1174	1250	1250	163	11.9	3.99	79	1.9	126	49.7	59	10	1.4	1.61	8.8	4.2	36.96	692.41	2.84	6.3	1.07	0	0	0	0	50
5	0	2009	0	31	0	10.71	SLE	0	1	0	0	1.11	1.06	1517	1449	1517	162	14.9	3.85	66	1.82	134	48.7	66	10.14	1.35	1.56	8.3	4.5	37.35	359.1	2.56	6.1	1.06	0	0	0	1	66
5	0	2009	0	32	0	14.96	SLE	0	0	0	0	1.08	1.05	1610	1498	1610	162	13.2	4.1	81	1.91	147	51.7	84	10.04	1.59	1.92	7.2	4.2	30.24	146.98	2.17	7.3	1.05	0	0	0	4	102
5	0	2009	0	36	0	15.58	SLE	0	0	0	0	1.13	1.12	1507	1462	1507	162	11.5	3.69	82	1.91	141	54.3	71	8.04	1.41	1.65	7.6	2.9	22.04	535.09	2.73	6.4	1.12	0	0	0	5	74
5	0	2009	0	37	0	16.67	SLE	0	0	0	0	1.17	1.12	1409	1382	1409	162	13.2	3.9	77	1.89	127	39.7	68	8.66	1.38	1.66	7.2	2.3	16.56	544	2.74	5.5	1.12	0	0	0	6	71
2	0	2010	1	43	0	6.12	CGN	0	1	0	0	1.51	1.01	2545	2082	2545	166	11.4	4.25	328	2.52	251	35.1	123	10.87	1.37	1.63	9.5	5.5	52.25	887.77	2.95	8.1	1.01	0	0	0	0	58
2	0	2010	1	43	0	7.12	CGN	1	1	0	0	1.13	1.09	2327	2506	2506	166	11.6	4.33	265	2.42	247	38.2	140	10.5	1.41	1.69	11.2	5.1	57.12	487.42	2.69	9	1.09	0	0	0	1	75
7	0	2009	0	51	0	3.4	DM	1	1	0	0	0.98	1.05	2240	2073	2240	154	12.2	3.87	151	2.18	272	57	152	7.95	1.47	1.72	9.5	4.8	45.6	562.16	2.75	6.5	0.98	1	1	0	0	76
7	0	2009	0	52	0	4.49	DM	1	1	0	0	1.03	1.06	2410	2776	2776	154	10	3.48	130	2.11	259	52.5	145	7.06	1.78	2.24	8.7	4.9	42.63	292.34	2.47	5.4	1.03	1	1	0	1	59
7	0	2009	0	53	0	5.49	DM	1	1	0	0	0.9	0.97	1748	1854	1854	154	12.1	3.78	201	2.3	273	49.8	151	8.05	1.57	1.93	9.2	4.6	42.32	350.48	2.54	6.2	0.9	1	1	0	2	57
7	0	2009	0	54	0	6.51		1	1	0	0	1.06	1.09	2100	2116	2116	154	11.9	3.84	240	2.38	206	45.1	96	8.86	1.41	1.66	9.4	5.2	48.88	559.07	2.75	6.5	1.06	0	1	0	3	74
7	0	2009	0	89	0	7.9	DM	1	1	0	0	1.19	1.13	1960	1959	1960	154	11.2	3.62	336	2.53	273	44.6	132	8.11	1.65	2	9.4	5.9	55.46	233.64	2.37	10	1.13	0	1	0	4	69
7	0	2009	0	56	0	8.52	DM	1	1	0	0	1.09	1.15	2500	2111	2500	154	11.1	3.72	140	2.15	220	49.5	111	7.93	1.55	1.86	9.4	5.8	54.52	533.76	2.73	7.4	1.09	0	1	0	5	67
7	0	2009	0	57	0	9.62	DM	1	1	0	0	1.23	1.26	2341	2308	2341	154	11.4	3.77	205	2.31	229	46.4	119	7.95	1.68	2.03	9.3	5.2	48.36	677.06	2.83	6.6	1.23	0	1	0	6	69
6	0	2010	1	47	1	1.07	CGN	0	0	0	0	1.25	1.27	1562	1594	1594	168	10.5	4.25	224	2.35	174	32.8	82	13.17	1.1	1.32	7.6	4.9	37.24	223.56	2.35	8.8	1.25	0	1	0	0	78
6	1	2010	1	48	1	2.06	CGN	0	1	0	0	0.85	1.14	1588	1615	1615	168	7.9	3.74	121	2.08	137	42.9	67	11.68	0.88	1.06	7.9	3.7	29.23	139.39	2.14	11.5	0.85	0	1	0	1	93
6	0	2010	1	49	1	3.09		0	1	0	0	1.11	1.13	1594	1604	1604	168	10.1	3.64	216	2.33	148	45.5	65	11.53	1.28	1.48	7.7	4.7	36.19	241.42	2.38	9.8	1.11	0	1	0	2	80
6	0	2010	1	50	1	4.48	CGN	0	1	0	0	1.31	1.21	1630	1650	1650	168	9.7	3.68	187	2.27	145	39.5	66	11.73	1.02	1.27	8.9	4.3	38.27	370.02	2.57	13.8	1.21	0	1	0	3	77
6	0	2010	1	51	1	5.1	CGN	0	1	0	0	1.32	1.14	1664	1735	1735	168	10.4	3.59	161	2.21	148	41.7	69	11.15	1.3	1.52	7.8	4.1	31.98	297.66	2.47	11.7	1.14	0	1	0	4	80
6	0	2010	1	52	1	6.17	CGN	0	1	0	0	1.21	1.22	1813	1813	1813	168	9.8	3.66	191	2.28	141	40	64	10.41	1.15	1.37	8.1	4.7	38.07	328.99	2.52	7.8	1.21	0	1	0	5	88
7	1	2009	1	61	0	0.19	DM	1	1	1	0	0.89	0.92	1528	1493	1528	162	10.5	3.58	139	2.14	154	29.5	88	10.39	1.23	1.37	9.1	3.3	30.03	93.46	1.97	8.6	0.89	0	1	0	0	68
7	1	2009	1	62	0	1.28	DM	1	1	1	0	0.85	1.04	2404	2203	2404	160	9.7	3.77	104	2.02	162	49.4	74	9.88	1.21	1.43	8.7	3.9	33.93	165.93	2.22	10.2	0.85	0	0	1	1	96
7	1	2009	1	63	0	2.28	DM	1	1	1	0	0.86	0.97	1913	1972	1972	160	8.3	3.82	397	2.6	165	18	81	12.49	0.97	1.19	9	4.6	41.4	129.92	2.11	10	0.86	0	0	1	2	86
7	0	2009	1	64	0	3.3		1	1	1	0	1.2	1.11	2037	2167	2167	160	8.9	3.84	189	2.28	181	34.7	98	10.11			12.3	4.1	50.43				1.11	0	0	1	3	77
7	0	2009	1	65	0	4.7	DM	1	1	1	0	0.92	1.01	2298	753	2753	160	11.3	3.97	475	2.68	194	26.6	60	11.04	1.09	1.38	9.3	3.5	32.55	710.1	2.85	11.5	0.92	0	0	0	4	75
7	0	2009	1	66	0	5.31	DM	1	0	1	0	1.2	0.95	1752	1930	1930	160	11.1	3.93	397	2.6	157	25.5	69	11.15			8.8	4.4	38.72	126.07	2.1		0.95	0	0	0	5	70
7	0	2009	1	67	0	6.38	DM	1	0	1	0	1.08	1.12	2052	2131	2131	161	9.5	4.14	369	2.57	177	25.7	72	9.84	1.21	1.47	9.3	3.9	36.27	249.75	2.4	9.9	1.08	0	0	0	6	77
7	0	2009	0	72	0	5.39	HTN	0	1	0	0	1.09	0.91	1770	1892	1892	150	9	3.58	95	1.98	183	51.9		8.36	1.58	1.85	8.5	4.3	36.55	337.56	2.53	7.7	0.91	1	0	0	0	49
7	0	2009	0	72	0	6.48	HTN	0	1	0	0	1.02	0.92	2107	2115	2115	150	10.7	4.1	75	1.88	226	65.8	119	9.48	1.51	1.8	9.2	4.2	38.64	300.7	2.48	8.4	0.92	0	0	0	1	68
7	1	2009	0	73	0	7.47	CGN	0	1	0	0	1.03	0.79	2332	823	2332	158	10.7	3.9	110	2.04	202	62.6	100	9.09	1.59	1.85	9.5	5.3	50.35	27.19	1.43	6.7	0.79	0	0	0	2	87
7	1	2009	0		0	10.88		0	0	0	0	0.99	0.69	1788	2710	2710	158	9	3.82	116	2.06	219	44.1	134	10.28	1.51	1.83	9.8	4	39.2	780.92	2.89	8.1	0.69	0	0	0	3	73
7	1	2009	0	76	0	9.89	CGN	0	0	0	0	0.55	0.71	2332		2332	158	10.7	3.93	68	1.83	225	71.6	127	9.43	1.7	2.07	10.7	6.1	65.27	754.54	2.88	7.6	0.55	0	0	0	4	110
7	1	2009	0	77	0	10.51	CGN	0	0	0	0	0.71	1.47				158	11.9	3.68	94	1.97	224	67.8	118	8.62	1.68	1.97	10.3	4.9	50.47	45.49	1.66	6.6	0.71	0	0	0	5	56
7	1	2009	0	78	0	11.6	CGN	0	0	0	0	0.89	0.74	1761		1761	158	10.6	3.33	128	2.11	249	65.9	131	8.24	1.63	1.95	8.9	4.4	39.16	51.2	1.71	6.8	0.74	0	0	0	6	72
2	0	2013	1	60	0	0.25	DM	1	1	1	0	1.04	0.95	2048	2589	2589	163														10.73	1.03		0.95	1	1	0	0	86
2	0	2013	1	72	0	0.87	DM	1	1	1	0	1.07	1.15	2525	2895	2895	165	9.7	3.49	98	1.99	107	32.8	40	7.98	1.11	1.25	9.1	4.4	40.04	282.21	2.45	5.3	1.07	1	0	1	1	66
2	0	2009	1	47	1	0.5	DM	1	1	0	0	1.17	1.12	2554	2246	2554	165	8.5	3.82	90	1.95	141	47.8	64	10.35	1.03	1.33	7.2	6.8	48.96	226.36	2.35	6.8	1.12	0	0	0	0	65
2	0	2009	1	47	1	1.59	DM	1	1	0	0	1.08	1.3	2083	1956	2083	165	13.3	3.78	34	1.53	164	70.5	70	10.87	0.95	1.26	7.6	7	53.2	286.5	2.46	9.1	1.08	0	0	0	1
2	1	2009	1	52	1	1.31	Gou	0	1	0	0	0.92	0.86	1434	1366	1434	165	12.9	3.81	92	1.96	133	29.8	80	18	0.98	1.18	9.7	7.3	70.81	925.87	2.97	8.8	0.86	0	0	1	0	68
2	0	2009	1	52	1	2.39	Gou	0	1	0	0	1.04	1.04	1649	1533	1649	165	14.7	3.89	170	2.23	152	31.1	81	16.52	1.03	1.27	9.1	5.4	49.14	927.68	2.97	7.5	1.04	0	0	1	1	70
3	0	2012	1	53		0.28		1	1	0	0	1.09	1.05	1467	1462	1467	158	11.6	4.07	114	2.06	192	35.6	134	11.06	1.22	1.38	8.9	5.1	45.39	425.77	2.63	7.6	1.05	0	0	0	0	58
3	0	2012	1	55		1.68	DM	1	1	0	0	1.05	1.04	1762	1759	1762	158	12.1	4.17	107	2.03	191	35	125	10.57	1.26	1.39	9.2	7	64.4	412.88	2.62	8	1.04	1	0	0	1	78
3	0	2012	1	55		2.3	DM	1	1	0	0	0.98	1.04	1550	1554	1554	158	10.9	3.92	60	1.78	181	41.8	117	10.24	1.29	1.42	9.2	4	36.8	389.77	2.59	6.5	0.98	0	0	0	2	80
6	0	2010	1	47	1	0.27	CGN	0	1	0	0	1.12	1.08	1527	1461	1527	173														691.67	2.84		1.08	0	0	0	0	53
6	0	2010	1	47	1	1.26	CAN	0	1	0	1	0.98	1.19	1806	1988	1988	172	10.9	4.52	195	2.29	271	44.7	169	13.52	1.15	1.35	10.4	6	62.4	587.41	2.77	8	0.98	1	0	0	1	73
6	0	2010	1	48	1	2.29		0	1	0	1	1.04	0.96	1268	1168	1268	172	9.3	4.09	99	2	153	39.7	85	11.3	1.11	1.31	9.3	5.5	51.15	367.71	2.57	8.2	0.96	1	0	0	2	58
6	0	2010	1	50	1	3.68	CAN	0	1	0	1	1.19	1.33	1693	1756	1756	172	11.4	4.58	541	2.73	243	35.7	103	15.04	1.05	1.32	10	4.6	46	231.38	2.36	9.8	1.19	1	0	0	3	74
6	1	2010	1	51	1	4.3	CAN	0	1	0	1	0.84	0.89	1234	1237	1237	172	10.8	4.4	206	2.31	235	43.7	125	12.6	1.24	1.47	9.8	4.9	48.02	96.89	1.99	5.9	0.84	1	0	0	4	75
6	0	2010	1	52	1	5.37	CAN	0	1	0	1	1.13	1.11	1597	1581	1597	172	10.8	4.53	214	2.33	292	47.4	183	13.41	1.14	1.39	10	4.3	43	265.36	2.42	7	1.11	1	0	0	5	75
7	0	2009	1	63	0	0.82	CGN	0	1	0	0	1.18	1.19	1750	1874	1874	148	9.9	4.28	118	2.07	137	34.8	78	9.61	1.6	1.85	9.1	5	45.5	384.3	2.58	7.8	1.18	0	0	0	0	55
7	0	2009	1	63	0	1.9	CGN	0	1	0	0	1.4	1.37	2475	2524	2524	148	10.1	4.07	141	2.15	132	35.4	61	8.65	1.71	2.1	8.8	4.7	41.36	513.78	2.71	7.9	1.37	0	0	0	1	75
7	0	2009	1	64	1	2.9	CGN	0	1	0	0	1.32	1.27	2242	2165	2242	148	8.6	4.26	94	1.97	154	43.7	75	6.42	1.56	1.89	9.6	3.8	36.48	704.63	2.85	7.4	1.27	0	0	0	2	82
7	0	2009	1	66	1	3.93		0	1	0	0	1.29	1.14	2319	2238	2319	148	8.6	4.02	89	1.95	138	35.4	77	8.98	1.43	1.73	8.8	6	52.8	435.73	2.64	8	1.14	0	0	0	3	68
7	0	2009	1	67	1	5.32	CGN	0	1	0	0	1.21	1.16	2348	2359	2359	148	10.2	4.01	75	1.88	122	38.9	61	7.99	1.66	2.05	9.2	4.2	38.64	974.54	2.99	8.1	1.16	0	0	0	4	100
7	0	2009	1	68	1	5.94	CGN	0	1	0	0	1.13	1.06	2199	2092	2199	148	10.2	4.21	114	2.06	147	38	75	7.69	1.41	1.79	8.9	5.3	47.17	667.31	2.82	6.5	1.06	0	0	0	5	88
7	0	2009	1	69	1	7.02	CGN	0	1	0	0	1.29	1.17	2399	2478	2478	148	10.2	4.05	81	1.91	135	36.8	69	7.85	0.9	1.15	9.3	5	46.5	632.69	2.8	6.4	1.17	0	0	0	6	90
4	1	2009	0	68	0	14.3	DM	1	1	0	1	0.72	0.75	951	1051	1051	146	10.6	3.79	145	2.16	194	34.1	122	6.79	1.85	2.18	9.5	4.4	41.8	934.84	2.97	8.5	0.72	0	0	1	0	53
4	1	2009	0	69	0	15.38	DM	1	1	0	1	0.51	0.5	1019	1141	1141	144	10.8	3.71	143	2.16	182	38.9	108	5.83	1.98	2.41	11	3.2	35.2	1717.36	3.23	7.5	0.5	0	0	1	1	119
4	1	2009	0	70	0	16.38	DM	1	1	0	0	0.72	0.86	1196	1125	1196	144	10.7	3.7	120	2.08	190	36.7	121	6.48	1.71	2.07	10	5.7	57	1352.28	3.13	6	0.72	0	0	1	2	72
4	1	2009	0	74	0	20.49	DM	1	1	0	0	0.84	0.98	2801	2165	2801	144	10.8	3.63	134	2.13	175	46.1	99	4.81	1.53	1.8	10.2	5.6	57.12	1483.56	3.17	6.6	0.84	0	0	0	6	102
7	0	2009	1	37	0	3.22	DM	1	1	0	0	1.13	1.07	2183	1685	2183	174	10.5	4.16	245	2.39	210	27.8	119	13.77	1	1.18	9.8	5.8	56.84	18.67	1.27	6.9	1.07	0	0	0	0	118
7	0	2009	1	38	0	4.3	DM	1	1	0	0	1.19	1.16	2107	2162	2162	174	11.4	4.14	240	2.38	204	29.2	114	13.43	1.16	1.44	10.1	5.5	55.55	5.9	0.77	5.9	1.16	0	0	0	1	110
7	0	2009	1	39	1	5.3	DM	1	1	0	0	1.21	1.19	2296	2413	2413	174	10.1	3.88	176	2.25	179	26	105	12.71	1.06	1.32	9.3	3.6	33.48	29.2	1.47	8.1	1.19	1	0	0	2	94
7	0	2009	1	40	1	6.33		1	1	0	0	1.19	1.13	2155	2357	2357	174	13	4.15	194	2.29	256	36.1	169	13.38	0.95	1.16	9.8	5.1	49.98	91.81	1.96	7.7	1.13	1	0	0	3	100
7	0	2009	1	41	1	7.72	DM	1	1	0	0	1.1	1.05	2455	3017	3017	174	9.9	3.8	82	1.91	180	62.1	86	8.26	1.16	1.44	10.2	6.8	69.36	537.5	2.73	9.4	1.05	1	0	0	4	103
7	0	2009	1	42	1	8.34	DM	1	1	0	0	1.03			3512	3512	174	12.6	4.17	169	2.23	173	29.5	101	11.82	1.13	1.35	9.5	4.8	45.6	52.78	1.72	7.8	1.03	1	0	0	5	101
7	0	2009	1	43	1	9.41	DM	1	1	0	0	1.18	1.09	2102	2277	2277	174	10.1	4.12	233	2.37	226	31.4	137	11.43	1.17	1.39	7.8	4.2	32.76	228.24	2.36	7.6	1.09	1	0	0	6	104
3	0	2010	0	60	0	1.91	DM	1	1	0	0	1.1	1.02	2408	2202	2408	152	9.7	3.87	407	2.61	181	35.5	73	7.97	1.68	2.03	9.1	3.9	35.49	156.19	2.19	7.8	1.02	0	1	1	0	96
3	1	2010	0	61	0	2.91	DM	1	1	0	0	0.82	0.77	2149	2031	2149	150	9	3.85	394	2.6	167	19.4	62	7.55	1.44	1.71	9.2	3.4	31.28	32.15	1.51	7.4	0.77	0	1	1	1	98
3	1	2010	0	64	0	5.33	DM	1	1	0	0	0.39	0.7	667	1197	1197	150	13.8	3.99	355	2.55	222	33.6	104	10.34	1.34	1.66	9.3	6.4	59.52	475.42	2.68	8.2	0.39	0	0	0	3	123
7	1	2009	0	52	0	6.45	DM	1	0	0	0	0.86	0.93	1538	1814	1814	155	9.4	3.72	112	2.05	192	41.6	107	8.21	1.45	1.73	9.5	4.5	42.75	290.86	2.46	6.2	0.86	0	0	0	0	94
7	0	2009	0	53	0	7.53	DM	1	0	0	0	0.9	0.91	1515	1856	1856	155	9.4	3.74	88	1.94	192	42.7	113	8.65	1.53	1.82	9.3	4.1	38.13	253.54	2.4	7.2	0.9	0	0	0	1	74
7	1	2009	0	53	0	8.53	DM	1	0	0	0	0.69	0.62	1685	1528	1685	152	10.1	3.75	118	2.07	196	38.4	121	8.68	1.52	1.83	9.1	5.5	50.05	585.34	2.77	6	0.62	0	0	0	2	76
7	1	2009	0	54	0	9.56		1	0	0	0	0.71	0.83	2016	1873	2016	152	9.8	3.74	156	2.19	208	38	129	8.68	1.58	1.86	9.3	4.3	39.99	139.73	2.15	6.8	0.71	0	0	0	3	96
7	1	2009	0	60	0	10.95	DM	1	0	0	0	0.68	0.66	2270	1701	2270	165	10	3.65	256	2.41	211	36.9	117	8.88	1.31	1.52	9.3	5.6	52.08	924.28	2.97	8.7	0.66	0	0	0	4	82
7	1	2009	0	57	0	11.57	DM	1	0	0	0	0.54	0.67	3682	1571	3682	152	10.3	3.74	233	2.37	246	32.8	136	8.15	1.42	1.69	9.3	4.6	42.78	397.1	2.6	6.5	0.54	0	0	0	5	101
7	1	2009	0	58	0	12.65	DM	1	0	0	0	0.49	0.48		1426	1426	152	10.2	3.83	188	2.27	156	36.4	75	8.25	1.58	1.87	9.1	3.5	31.85	503.31	2.7	6	0.48	0	0	0	6	84
6	0	2009	1	53	0	6.27	DM	1	1	0	1	1.09	1.12	2345	2205	2345	177	11	4.09	82	1.91	153	51.5	72	11.93	1.06	1.27	10	5.8	58	236.07	2.37	7.3	1.09	0	1	0	0	75
6	0	2009	1	54	0	7.35	DM	1	1	0	1	1.02	0.98	2261	2040	2261	177	10.2	3.88	83	1.92	141	45.6	62	10.92	0.97	1.2	10.1	4.6	46.46	269.88	2.43	8.9	0.98	0	1	0	1	73
6	0	2009	1	54	0	8.35	DM	1	0	0	0	1.09	1.08	2246	2570	2570	176	10.4	3.88	110	2.04	145	40	76	10.58	0.98	1.24	10.3	4.3	44.29	1055.78	3.02	7.1	1.08	0	1	0	2	87
6	0	2009	1	55	0	9.38		1	0	0	0	1.15	1.03	2055	2429	2429	176	10.5	3.86	58	1.76	147	52	71	10.03	0.99	1.18	10.6	5.5	58.3	843.18	2.93	6.3	1.03	0	1	0	3	82
6	0	2009	1	57	0	10.77	DM	1	0	0	0	1.39	1.19	2455	2742	2742	176	10.4	3.7	73	1.86	124	39.7	64	10.11	0.95	1.16	10.9	4.7	51.23	222.38	2.35	7.4	1.19	0	1	0	4	76
6	1	2009	1	58	0	11.39	DM	1	0	0	0	1.55	0.6	2502	2951	2951	176	9.8	3.17	151	2.18	123	27.5	61	9.12	1.07	1.29	10.3	4.1	42.23	508.4	2.71	7.6	0.6	0	1	0	5	73
6	0	2009	1	66	1	3.99	CIN	0	1	0	1	1.03	1	1272	1285	1285	170	8	3.74	62	1.79	151	33.5	88	8.41	1.1	1.19	8.7	3.8	33.06	190.26	2.28	7.4	1	0	1	0	0	76
6	0	2009	1	67	1	5.07	CIN	0	1	0	1	0.92	1.59	1639	1547	1639	176	8.7	3.53	30	1.48	128	45.4	60	7.77	1.08	1.2	8.5	4.1	34.85	126.53	2.1	5.9	0.92	0	1	0	1	73
6	0	2009	1	67	0	6.07	CGN	0	0	0	0	1.13	1.03	1637	1576	1637	176	8.9	3.58	58	1.76	118	31.7	70	6.57	1.13	1.36	8.6	4	34.4	150.95	2.18	3.8	1.03	0	1	0	2	70
6	0	2009	1	68	0	7.09		0	0	0	0	1.09	0.96	1206	1331	1331	176	10.1	3.77	144	2.16	157	30	100	7.91	1.19	1.33	9.1	4.8	43.68	114.17	2.06	6	0.96	0	1	0	3	52
6	0	2009	1	71	0	8.49	CGN	0	0	0	0	1.02	0.98	1703	1546	1703	176	7.9	3.48	138	2.14	118	25	60	6.98	1.13	1.29	8.4	3.1	26.04	310.81	2.49	6	0.98	0	0	0	4	59
6	0	2009	1	71	0	9.11	CGN	0	0	0	0	0.98	0.99	1658	1550	1658	176	9.3	3.46	89	1.95	146	34.1	81	6.13	1.39	1.62	8.4	3.8	31.92	62.58	1.8	4.6	0.98	0	0	0	5	86
7	0	2009	1	49	1	5.94	HTN	1	1	0	0	1.22	1.23	1316	1337	1337	164	7.4	3.77	220	2.34	136	33.3	59	12.39	1.17	1.37	8.8	3.5	30.8	424.2	2.63	6.4	1.22	0	0	0	0	39
7	0	2009	1	49	1	7.03	HTN	1	1	0	0	1.13	1.14	1582	1541	1582	164	8.4	3.7	313	2.5	125	32.1	35	11.69	1.32	1.54	8.6	4.8	41.28	440.46	2.64	7.2	1.13	0	1	0	1	70
7	0	2009	1	50	1	8.02	CGN	0	1	0	0	1.08	1.23	1837	1799	1837	163	10.2	3.65	178	2.25	116	28.8	39	12.03	1.31	1.59	9.2	8	73.6	88.36	1.95	5.8	1.08	0	1	0	2	71
7	0	2009	1	51	1	9.05		0	1	0	0	1.1	1.2	1669	1807	1807	163	10.1	3.45	203	2.31	142	39.5	60	10.45	1.3	1.54	10.3	5.8	59.74	116.15	2.07	5.9	1.1	0	1	0	3	87
7	0	2009	1	53	1	10.44	CGN	0	1	0	0	1.04	1.01	1651	1670	1670	163	10.2	3.58	221	2.34	117	31.4	38	10.05	1.29	1.54	9.5	3.7	35.15	507.05	2.71	6.5	1.01	0	1	0	4	77
7	0	2009	1	54	1	11.06	CGN	0	1	0	0	1.01	1.03	1859	1694	1859	163	10.8	3.71	183	2.26	147	28	77	8.85	1.29	1.48	9.2	5.7	52.44	206.25	2.31	5.2	1.01	0	1	0	5	76
7	0	2009	1	55	1	12.13	CGN	0	1	0	0	1.19	1.19	2052	2168	2168	163	10.3	3.54	161	2.21	141	21.2	83	8.19	1.3	1.47	9	4.7	42.3	353.51	2.55	4.9	1.19	0	1	0	6	89
7	0	2009	0	58	0	7.09	CGN	0	0	0	1	0.99	1.03	1542	1526	1542	147	11.8	4.32	225	2.35	162	38.8	83	8.24	1.31	1.53	9.3	3.3	30.69	212.92	2.33	7.8	0.99	1	0	1	0	68
7	0	2009	0	59	0	8.18	CGN	0	0	0	1	0.9	0.99	1369	1489	1489	147	11	4.05	203	2.31	219	36.7	141	8.87	1.38	1.62	8.8	3.4	29.92	304.51	2.48	7.7	0.9	0	0	0	1	67
7	1	2009	0	59	1	9.17	CGN	0	1	0	0	0.89	0.87	1671	1011	1671	147	12.5	4.17	256	2.41	226	31.8	140	10.04	1.35	1.58	8.7	4.7	40.89	494.96	2.69	9.1	0.87	1	0	0	2	87
7	1	2009	0	71	1	10.2		0	1	0	0	0.86	0.85	1689	1673	1689	147	10.3	4.16	176	2.25	202	40.8	128	9.95	1.23	1.44	8.6	4.2	36.12	374.63	2.57	9.2	0.85	1	0	0	3	109
7	0	2009	0	62	1	11.59	CGN	0	1	0	0	1.02	1.09	1635	1564	1635	147	12.3	3.94	246	2.39	199	32.8	106	11.23	1.29	1.52	8.8	4	35.2	1124.92	3.05	9.7	1.02	1	0	0	4	64
7	0	2009	0	63	1	12.21	CGN	0	1	0	0	1.11	1.11	1517	1428	1517	147	13.4	4.15	113	2.05	270	49.1	194	8.6	1.42	1.67	9.5	4.6	43.7	376.37	2.58	7.4	1.11	1	0	0	5	95
7	0	2009	0	64	1	13.28	CGN	0	1	0	0	0.91	1.03	1712	1668	1712	147	12.6	3.96	152	2.18	142	46.4	66	8.21	1.44	1.72	8.7	3.8	33.06	496.54	2.7	6.9	0.91	1	0	0	6	77
6	0	2009	0	50	0	6.99	HTN	0	1	0	0	1.05	1.06	1741	1789	1789	151	9.5	3.92	334	2.52	200	45.1	67	10.36	1.69	2.06	11.3	4.4	49.72	21.12	1.32	8.1	1.05	0	0	0	0	70
6	0	2009	0	51	0	8.08	HTN	0	1	0	0	1.15	1.07	1750	2043	2043	151	11.2	4.03	560	2.75	227	40.5	53	11.24	1.46	1.79	9.5	6.7	63.65	136.14	2.13	8.1	1.07	0	0	0	1	55
6	0	2009	0	51	0	9.08	HTN	0	1	0	0	1.07	1.02	2364	2363	2364	152	9.7	4	321	2.51	198	40.9	58	11.2	1.69	2.02	10.5	4.1	43.05	324.03	2.51	6.3	1.02	0	0	0	2	86
6	0	2009	0	53	0	10.1		0	1	0	0	1.21	1.19	2429	2310	2429	152	9.3	4.23	275	2.44	229	45	103	9.94	1.51	1.81	10.3	3.6	37.08	957	2.98	8.1	1.19	0	0	0	3	77
6	0	2009	0	54	0	11.49	HTN	0	1	0	0	1.12	1.14	2588	2681	2681	152	12.1	4.24	214	2.33	234	40.2	116	11.43	1.32	1.65	10.4	4.4	45.76	913.17	2.96	7.3	1.12	0	0	0	4	75
6	0	2009	0	56	0	13.19	HTN	0	1	0	0	1.15	1.08	2071	2027	2071	152	10.2	3.94	242	2.38	216	37	97	9.1	1.74	2.14	9.5	4.6	43.7	960.87	2.98	7.2	1.08	0	0	0	6	67
3	0	2013	1	62	1	0.45	CGN	0	0	0	0	1.03	0.98	1949	1929	1949	173	8.3	3.54	121	2.08	121	28.4	67	9.35	0.97	1.19	7.7	1.5	11.55	307.8	2.49	7.5	0.98	0	1	0	0	70
3	0	2013	1	63	1	1.07	CGN	0	0	0	0	0.97	0.91	1776	1844	1844	173	11.6	3.96	148	2.17	152	30.5	90	10.89	1.11	1.33	7.2	2.8	20.16	198.78	2.3	7.3	0.91	0	0	0	1	71
3	0	2013	1	64	1	2.14	CGN	0	0	0	0	1.05	0.99	1916	1879	1916	173	11.7	3.98	159	2.2	146	26	95	10.95	1.12	1.36	8.3	3.2	26.56	268.64	2.43	6.8	0.99	0	0	0	2	76
6	0	2009	0	52	0	7.08	CGN	0	1	0	0	1.57	1.06	1658	1557	1658	163	9.8	3.73	119	2.08	209	55	98	10.93	1.54	1.81	9.5	5.4	51.3	174.32	2.24	9.5	1.06	0	0	0	0	60
6	0	2009	0	53	0	8.16	CGN	0	1	0	0	1.1	1.1	1602	1588	1602	163	10.1	3.82	110	2.04	218	64.5	87	10.94	1.46	1.75	9.3	3.9	36.27			7.1	1.1	0	1	0	1	61
6	0	2009	0	54	0	9.16	CGN	0	1	0	0	1.14	1.17	1883	1988	1988	163	9.7	3.66	88	1.94	199	63.5	89	9.32	1.58	1.9	9.1	3.8	34.58	167.45	2.22	5.8	1.14	0	1	0	2	75
6	0	2009	0	55	0	10.19		0	1	0	0	1.15	1.15	1561	1609	1609	163	8.8	3.83	105	2.02	183	60.4	82	8.07	1.54	1.78	9	3.8	34.2	638.17	2.8	6.7	1.15	0	0	1	3	58
6	0	2009	0	56	0	11.58	CGN	0	1	0	0	1.08	1.04	1395	1551	1551	163	10.1	3.79	110	2.04	161	55.6	66	8.21	1.5	1.77	9	3.6	32.4	362.69	2.56	7.9	1.04	0	0	1	4	57
6	0	2009	0	57	0	12.2	CGN	0	1	0	0	1.08	1.1	1607	1551	1607	163	11.3	3.88	125	2.1	205	63.2	89	7.77	1.51	1.82	8.9	3.9	34.71	498.5	2.7	5.6	1.08	0	0	0	5	61
7	1	2009	1	43	0	7.04	CGN	1	1	0	0	0.76	0.82	1675	1569	1675	167	9.9	4.48	180	2.26	206	41.5	123	15.33	1.06	1.3	10.8	6.2	66.96	1550	3.19	9.7	0.76	1	0	0	0	76
7	0	2009	1	44	0	8.12	CGN	1	1	0	0	0.9	0.9	1423	1513	1513	167	9.6	4.47	159	2.2	222	43.2	132	14.36	1.14	1.34	10.1	3.4	34.34	1661.55	3.22	8.1	0.9	0	0	0	1	57
7	1	2009	1	44	1	9.12	CGN	0	0	0	0	0.87	0.88	1669	1664	1669	167	9.9	4.46	181	2.26	215	33.1	137	14.79	1.01	1.22	8.7	4.8	41.76	1536.97	3.19	9	0.87	1	0	0	2	59
7	0	2009	1	46	1	10.14		0	0	0	0	1.04	0.97	1755	1797	1797	167	9.1	4.06	116	2.06	152	40.7	77	14.45	1.22	1.44	8.1	3.4	27.54	1570	3.2	6.1	0.97	0	0	0	3	70
7	0	2009	1	47	1	11.54	CGN	0	0	0	0	1.06	1.02	1532	1702	1702	167	10	4.35	120	2.08	176	41.3	103	14.03	1.23	1.58	10.1	4.5	45.45	671.11	2.83	8.7	1.02	0	0	0	4	62
7	0	2009	1	48	1	12.16	CGN	0	0	0	0	1.08	1.01	1461	1587	1587	167	10.3	4.26	107	2.03	177	47.8	93	14.16	1.32	1.64	11	5.2	57.2	881.66	2.95	6.6	1.01	0	0	0	5	58
7	0	2009	1	49	1	13.22	CGN	0	0	0	0	1.12	1.05	1730	1804	1804	167	10.6	4.52	165	2.22	211	41.9	126	15.86	1.07	1.31	11.1	6.4	71.04	770	2.89	9	1.05	0	0	0	6	63
5	0	2009	1	66	0	6.52	CGN	0	0	0	0	0.93	1.04	1731	1744	1744	159	10	3.86	123	2.09	177	38.3	97	10.15	1.31	1.51	9.9	4.1	40.59	753.62	2.88	8.1	0.93	0	0	0	0	65
5	1	2009	1	67	0	7.6	CGN	0	0	0	0	0.85	0.88	1932	1567	1932	159	10.4	4.05	177	2.25	151	33.8	71	11.58	1.34	1.57	10	4.4	44	208.77	2.32	8	0.85	0	0	0	1	64
5	1	2009	1	67	0	8.6	CGN	0	0	0	0	0.92	0.84	2805	2492	2805	158	11	4.11	206	2.31	188	32.4	106	12.19	1.51	1.72	9.7	4.5	43.65	639.66	2.81	6	0.84	0	0	0	2	63
5	0	2009	1	68	0	9.62		0	0	0	0	1.41	1.42	1566	2277	2277	158	9.6	3.94	135	2.13	128	29.6	71	10.12	1.49	1.72	9.7	2.1	20.37	794.33	2.9	6.4	1.41	0	0	0	3	68
5	0	2009	1	70	0	11.02	CGN	0	0	0	0	1.02	1.16	2379	2681	2681	158	9.7	4.09	123	2.09	165	39.3	87	9.83	1.61	1.91	9.9	3	29.7	480.93	2.68	6.7	1.02	0	0	0	4	84
5	1	2010	0	63	0	0.74	DM	1	1	0	0	0.6	0.51	2284	1978	2284	150	10	4.1	252	2.4	295	44.8	161	8.43	1.49	1.73	8.9	6.1	54.29	149.73	2.18	8.3	0.51	0	0	0	0	97
5	1	2010	0	64	0	1.74	DM	1	0	0	0	0.68	0.62	2311	2088	2311	141	9.7	4.05	473	2.67	250	31.9	97	8.59	1.37	1.61	9.1	4.1	37.31	302.73	2.48	7.6	0.62	0	0	0	1	115
5	1	2010	0	66	0	4.15	DM	1	0	0	0		0.71	1642	1886	1886	141	9.9	3.91	443	2.65	319	42.3	199	9.94	1.46	1.85	10	7.6	76	688.59	2.84	10	0.71	0	0	0	3	77
5	1	2010	0	67	0	4.77	DM	1	0	0	0	0.42	0.33		1405	1405	141	10.9	4.22	371	2.57	313	46.9	201	8.01	1.53	1.88	10.7	4.7	50.29	151.53	2.18	8.7	0.33	0	0	0	4	104
5	1	2010	0	68	0	5.85	DM	1	0	0	0	0.32	0.38	2540	1925	2540	141	10.1	3.97	337	2.53	292	42.9	197	8.33	1.55	1.89	9.5	4.5	42.75	113.99	2.06	7	0.32	0	0	0	5	88
5	0	2009	1	61	0	6.71	CGN	0	0	0	0	1.13	1.08	1706	1729	1729	160	10.9	4.57	109	2.04	152	48.3	75	9.56	1.58	1.87	8.7	5.5	47.85	279.99	2.45	7.4	1.08	0	0	0	0	52
5	0	2009	1	62	0	7.79	CGN	0	0	0	0	1.05	1.05	2260	2146	2260	162	8.7	4.22	81	1.91	161	44.8	81	8.39	1.53	1.81	8.1	3.3	26.73	274.18	2.44	8	1.05	0	0	0	1	70
5	0	2009	1	64	0	9.82		0	0	0	0	1.26	1.21	1946	2198	2198	162	9.1	4.06	76	1.88	136	50.7	65	7.76	1.48	1.79	8.1	2.8	22.68	369.02	2.57	6.6	1.21	0	0	0	3	57
5	0	2009	1	65	0	11.21	CGN	0	0	0	0	1.12	1.36	1649	1778	1778	162	9.9	4.26	75	1.88	145	49.4	77	8.52	1.52	1.88	8.3	3.6	29.88	789.72	2.9	7.6	1.12	0	0	0	4	53
5	0	2009	1	66	0	11.83	CGN	0	0	0	0	1.15	1.07	1873	1989	1989	162	8.6	4.11	70	1.85	140	54.4	61	7.92	1.65	1.91	7.9	3.4	26.86	591.64	2.77	6.2	1.07	0	0	0	5	56
3	1	2009	0	80	0	2.92	DM	1	1	0	0	0.66	0.97	1783	1532	1783	146	6.9	3.72	417	2.62	218	30.7	90	6.38	1.47	1.79	8.4	3	25.2	181.85	2.26	5.2	0.66	1	0	0	0	95
3	1	2009	0	81	0	4	DM	1	1	0	0	0.95	0.74	2425	2030	2425	146	9.2	3.93	455	2.66	200	31.6	72	7.7	1.07	1.28	8	4	32	372.54	2.57	5.7	0.74	0	0	0	1	93
3	1	2009	0	83	0	6.02		1	1	0	1	0.71	0.19	1179		1179	146	10	3.54	384	2.58	253	37.3	130	6.67	1.54	1.82	8.1	3.6	29.16	241.5	2.38	4.8	0.19	0	0	0	3	121
7	0	2009	0	60	0	10.12	CGN	0	0	0	0	0.97	0.96	1633	1523	1633	149	10.6	4.11	197	2.29	149	42.7	71	9.65	1.51	1.73	10.5	3.4	35.7	69.73	1.84	8.3	0.96	0	0	0	0	54
7	0	2009	0	61	0	11.2	CGN	0	0	0	0	1.01	0.97	1849	1649	1849	148	10.2	3.87	122	2.09	144	42.4	63	10.55	1.72	2.06	9.6	4	38.4	83.37	1.92	6.8	0.97	0	0	0	1	55
7	0	2009	0	61	0	12.2	CGN	0	0	0	0	1.11	1.17	2556	2414	2556	148	10.7	3.95	154	2.19	142	40	60	10.17	1.52	1.81	9.6	4.3	41.28	73.48	1.87	8.4	1.11	0	0	0	2	87
7	0	2009	0	62	0	13.23		0	0	0	0	1.2	1.04	2353	2503	2503	148	11.2	3.88	148	2.17	137	38	68	9.82	1.49	1.78	9.6	3.5	33.6	84.49	1.93	8.6	1.04	0	0	0	3	70
7	0	2009	0	64	0	14.62	CGN	0	0	0	0	1.02	0.97	1859	2238	2238	148	11.4	4.03	160	2.2	157	47.3	77	9.59	1.61	1.95	9.8	3.4	33.32	103.31	2.01	8.9	0.97	0	0	0	4	70
7	1	2009	0	65	0	15.24	CGN	0	0	0	0	1.09	0.86	2217	2262	2262	148	11.9	3.67	98	1.99	154	43.6	84	8.33	2	2.43	9.4	2.4	22.56	176.01	2.25	6.5	0.86	0	0	0	5	68
7	1	2009	0	66	0	16.3	CGN	0	0	0	0	0.89	1.03	2432	2686	2686	148	11.7	3.24	132	2.12	163	43.4	81	8.21	1.65	2.06	8.7	4.3	37.41	113.94	2.06	6.2	0.89	0	0	0	6	92
7	1	2009	0	70	0	5.93	DM	1	1	0	1	0.75		1722		1722	155	7.8	3.6	123	2.09	137	33.1	71	4.06	1.44	1.72	8.5	1.5	12.75	21.85	1.34	6.4	0.75	0	1	0	0	71
7	1	2009	0	71	0	7.01	DM	1	1	0	1	0.77	0.55	5323		5323	153	10.2	3.87	244	2.39	181	31.1	87	7.14	1.83	2.14	10.7	3.5	37.45	9.47	0.98	6.7	0.55	0	1	0	1	90
7	1	2009	0	72	0	8.01	DM	1	1	0	1	0.65	0.41	775	5488	5488	153	9.9	3.89	191	2.28	152	23	87	6.67	1.59	1.84	11.3	4.2	47.46	26.34	1.42	6.9	0.41	0	0	0	2	95
7	1	2009	0	73	0	9.04		1	1	0	1	0.54	0.42				153	9	3.79	175	2.24	156	29.3	94	6.69	1.68	1.94	11	3.5	38.5	9.22	0.96	7.9	0.42	0	1	0	3	78
7	1	2009	0	74	0	10.43	DM	1	1	0	1	0.41					153	9.2	3.97	152	2.18	168	28.7	104	7.23	1.63	1.93	11.2	5.1	57.12	469.64	2.67	8.6	0.41	0	1	0	4	84
7	1	2009	0	75	0	11.05	DM	1	1	0	1	0.47	0.45				153	9.6	3.83	134	2.13	141	27.5	85	6.32	1.69	1.97	10.1	4.1	41.41	26.18	1.42	6.7	0.45	0	1	0	5	96
7	1	2009	0	76	0	12.12	DM	1	1	0	1	0.57	0.55				153	7.2	3.76	148	2.17	172	27.2	116	6.16	1.81	2.13	10.1	3.9	39.39	21.89	1.34	5.8	0.55	0	1	0	6	91
2	0	2013	1	65	1	0.71	DM	1	0	0	0	0.99	0.98	1793	2139	2139	170	9	3.4	38	1.58	116	47.9	47	7.27	1.01	1.22	8.6	4	34.4	291.68	2.46	6.4	0.98	0	1	0	0	74
2	0	2013	1	66	1	1.33	DM	1	0	0	0	1.08	1	1671	1776	1776	170	8.6	3.95	57	1.76	135	54.5	56	8.51	1.09	1.29	9.1	4.8	43.68	167.89	2.23	6.3	1	1	1	0	1	62
4	1	2012	0	44	0	1.1		0	0	0	0	0.96	0.86	1297	1226	1297	165	9.8	3.98	76	1.88	143	47.4	64	7.4	1.73	1.95	9.3	3.8	35.34	210.1	2.32	7.3	0.86	1	0	0	0	48
4	0	2012	0	46	0	2.49	CGN	0	0	0	0	0.99	0.98	1389	1244	1389	165	10.2	3.99	37	1.57	139	57	59	8.54	1.68	1.97	8.7	5.5	47.85	203.32	2.31	8.3	0.98	0	0	0	1	41
4	0	2012	0	47	0	3.11	CGN	0	0	0	0	1.12	1.07	1652	1535	1652	165	9.8	3.95	55	1.74	156	62.2	61	7.86			8.7	3.2	27.84	393.31	2.59	7.4	1.07	0	0	0	2	64
4	0	2012	0	48	0	4.21	CGN	0	0	0	0	1.01	1.02	1457	1519	1519	165	10.2	3.85	46	1.66	182	65	83	9.14	1.67	1.94	8.5	5.6	47.6	280.68	2.45	7.9	1.01	0	0	0	3	56
6	0	2009	1	26	1	1.94	CGN	0	1	0	0	1.13	1.14	1319	1370	1370	180	10.8	4.51	96	1.98	110	34	50	16.52	0.96	1.19	9.1	5.2	47.32	260.15	2.42	7.6	1.13	0	1	0	0	69
6	0	2009	1	27	1	3.02	CGN	0	1	0	0	1.17	0.99	1183	1222	1222	180	10.6	4.08	59	1.77	109	28.5	58	16.16	1.06	1.36	6.9	6.2	42.78	365.22	2.56	8.9	0.99	0	0	0	1	63
6	0	2009	1	28	1	4.02	CGN	0	1	0	0	1	0.94	1247	1165	1247	180	11.8	4.28	65	1.81	129	28.1	83	16.69	0.94	1.2	7.2	5.6	40.32	341.35	2.53	9.4	0.94	0	0	0	2	61
6	0	2009	1	28	1	5.05		0	1	0	0	1.22	1.09	1268	1203	1268	180	11.3	4.22	64	1.81	113	26.2	67	18.49	0.97	1.18	7.7	5.3	40.81	472.65	2.67	9.5	1.09	0	0	0	3	57
6	0	2009	1	30	1	6.44	CGN	0	1	0	0	1.19	1.18	1560	1736	1736	180	11	4.38	62	1.79	118	29.3	68	16.81	0.93	1.18	7.9	5.3	41.87	225.66	2.35	8.8	1.18	0	0	0	4	71
6	0	2009	1	31	1	7.06	CGN	0	1	0	0	1.18	1.23	1651	1623	1651	180	9.3	3.98	46	1.66	128	36.4	69	12.94	1.16	1.38	7.7	5.1	39.27	265.72	2.42	8.3	1.18	0	1	0	5	77
6	1	2009	0	66	0	0.28	DM	1	1	1	0	0.84	0.84	1728	1693	1728	163	10.4	3.65	161	2.21	267	52.7	94	8.84	1.38	1.61	9.6	9.4	90.24	767.98	2.89	8.4	0.84	0	1	0	0	68
6	1	2009	0	66	0	1.37	DM	1	1	1	0	0.8	0.72	1570	1527	1570	157	8.5	4.24	390	2.59	340	36.7	45	9.58	1.25	1.49	9.9	6.3	62.37	394.36	2.6	8.2	0.72	0	0	0	1	76
6	1	2009	0	67	0	2.37	DM	1	1	1	0	0.88	0.65	1684	2042	2042	157	9.2	3.86	346	2.54	302	32.3	66	8.4	1.37	1.63	9.8	5.9	57.82	763.11	2.88	9.4	0.65	0	1	0	2	110
6	1	2009	0	68	0	3.39		1	1	1	0	0.74	0.37	919	1618	1618	157	9	3.7	709	2.85	292	23.5	23	9.07	1.27	1.55	10.2	4.2	42.84	514.84	2.71	9.4	0.37	0	1	0	3	84
6	1	2009	0	70	0	4.79	DM	1	1	1	0	0.71	0.44	1106	1668	1668	157	9.5	3.8	216	2.33	181	38.5	37	7.45	1.29	1.63	11	4.9	53.9	521.28	2.72	8.4	0.44	0	1	0	4	88
6	1	2009	0	71	0	5.4	DM	1	1	1	0	0.82	0.34		1659	1659	157	9.5	3.77	278	2.44	195	33	41	6.25	1.4	1.63	10.9	5.5	59.95	878.25	2.94	5.3	0.34	0	1	0	5	63
3	0	2013	1	44	1	1.15	PKD	0	0	0	0	1.02	1.02	1398	1448	1448	178	10.5	4.03	131	2.12	129	59.8	26	10.99	1.12	1.22	9.5	3.6	34.2	160.69	2.21	9.4	1.02	0	1	0	0	57
3	0	2013	1	45	1	1.77	PKD	0	0	0	0	1.01	1.03	1295	1312	1312	178	10.4	4.08	79	1.9	139	66.9	25	10.84	1.08	1.2	9.9	3.8	37.62	644.44	2.81	7.2	1.01	0	0	0	1	67
3	0	2013	1	46	1	2.84	PKD	0	0	0	0	1.23	1.28	1459	1493	1493	178	9.8	4.1	68	1.83	130	64.6	24	9.86	1.08		9.4	3.3	31.02	870.84	2.94	6.1	1.23	0	0	0	2	55
2	0	2009	1	55	1	4.98	DM	1	0	0	0	1.11	1.03	1701	1728	1728	168	12.2	4.1	78	1.89	172	37.5	115	11.93	0.89	1.08	9.2	7.3	67.16	328.15	2.52	7.3	1.03	0	0	0	0	66
2	0	2009	1	56	1	6.06	DM	1	0	0	0	0.96	0.96	1638	1705	1705	168	15	3.96	135	2.13	180	40.5	108	12.05	0.96	1.17	9.8	2.3	22.54	412.23	2.62	8.5	0.96	0	0	0	1	57
6	0	2010	0	75	0	0.22	CGN	0	1	0	0	1.07	0.9	2759	2877	2877	152																	0.9	0	0	0	0	73
6	1	2010	0	75	0	1.22	CGN	0	0	0	0	0.79	0.88	2427	2847	2847	152	9.6	3.77	68	1.83	136	34.5	72	7.12	1.7	2.01	8.7	3.1	26.97	539.25	2.73	7.6	0.79	0	0	0	1	68
6	0	2010	0	77	0	2.25		0	0	0	0	0.93	1.14	3487	3347	3487	152	8	3.73	60	1.78	171	33.7	111	8.21	1.46	1.72	8.5	5	42.5	497.03	2.7	9.4	0.93	1	0	0	2	98
6	0	2010	0	78	0	3.64	CGN	0	0	0	0	1.08	0.95	2553	2696	2696	152	9.9	4.12	145	2.16	151	35.9	74	9.49	1.64	1.94	9.1	5.5	50.05	1440.25	3.16	11.4	0.95	1	0	0	3	84
6	0	2010	0	79	0	4.26	CGN	0	0	0	0	1.18	0.96	2889	2622	2889	152	9.4	3.72	235	2.37	227	33.3	123	8.19	1.64	1.91	8.9	3.8	33.82	236.58	2.37	7.3	0.96	1	0	0	4	66
6	1	2010	0	80	0	5.35	CGN	0	0	0	0	0.73	0.88	2473	2606	2606	152	9	3.64	121	2.08	224	33.9	144	8.4	1.5	1.81	8.8	3.5	30.8	138.9	2.14	8.6	0.73	1	0	0	5	107
5	0	2009	1	36	0	6.06	CGN	0	1	0	0	1.15	1.13	1278	1232	1278	173	9.6	3.57	124	2.09	171	41.2	75	14.07	0.99	1.26	8.7	5	43.5	1201.17	3.08	7.1	1.13	0	0	0	0	75
5	1	2009	1	37	0	7.15	CGN	0	1	0	0	0.86	0.7	1025	1091	1091	178	10.2	3.92	154	2.19	152	29.1	64	15.77	0.96	1.28	8.8	6.2	54.56	953.62	2.98	8.8	0.7	0	1	0	1	67
5	0	2009	1	39	0	9.17		0	0	0	0	0.94	0.9	1066	1083	1083	178	11.9	3.96	244	2.39	127	27.8	58	13.71	0.97	1.22	7.2	4.1	29.52	150.84	2.18	9.3	0.9	0	0	0	3	61
5	0	2009	1	40	0	10.56	CGN	0	0	0	0	1.08	1.04	1173	1141	1173	178	11	3.56	89	1.95	129	42.4	55	13.34	0.88	1.11	8.9	4.2	37.38	950.09	2.98	12.5	1.04	0	0	0	4	41
5	0	2009	1	42	0	12.38	CGN	0	0	0	0	1.15	1.05	1249	1226	1249	178	12	3.95	124	2.09	140	36.3	58	14.12	0.92	1.17	9.4	5.1	47.94	519.58	2.72	10	1.05	0	0	0	6	63
2	0	2012	1	60	1	1.29		1	1	0	0	1.27	1.25	2143	1977	2143	164	8.3	3.67	56	1.75	181	54.1	94	9.62	1.13	1.31	8.6	5.8	49.88	714.38	2.85	7.1	1.25	0	0	0	0	78
2	1	2012	1	61	1	2.69	DM	1	1	0	0	1.07	0.74	2529	3021	3021	164	9.4	3.42	103	2.01	186	50.7	93	10.32	1.18	1.52	9	7.1	63.9	805.36	2.91	14	0.74	0	0	0	1	83
5	0	2010	1	60	1	4.63	DM	1	1	1	0	0.96		1317		1317	165	9.5	3.83	144	2.16	233	63.3	108	9.74			8.7	5.1	44.37	786.72	2.9		0.96	0	0	0	0	76
5	1	2010	1	61	1	5.63	DM	1	1	1	0	0.66			3280	3280	161	11.3	3.79	214	2.33	160	44.6	69	8.64	1.26	1.41	9.1	4.8	43.68	671.48	2.83	5.1	0.66	0	0	0	1	95
5	0	2010	1	62	1	6.66		1	1	1	0		0.93	2072		2072	161	10.8	3.19	230	2.36	202	44.4	118	7.55	1.21	1.42	9	2.6	23.4	878.01	2.94	5.4	0.93	0	1	0	2	90
5	0	2010	1	64	1	8.05	DM	1	1	1	0		1.1	2333		2333	161	10.1	3.3	242	2.38	208	44.3	124	8.6	1.2	1.54	8.9	3.4	30.26	624.6	2.8	5.1	1.1	0	1	0	3	98
5	0	2010	1	65	1	8.67	DM	1	1	1	0		1.25	2913		2913	161	11	3.42	125	2.1	203	60.1	88	7.18	1.27	1.52	8.8	4.3	37.84	654.17	2.82	4.8	1.25	0	1	1	4	89
3	1	2013	1	61	1	1.33	DM	1	1	0	0	0.64	0.59	1547	1577	1577	156	11.7	3.79	141	2.15	224	31.4	145	11.41	1.25	1.54	9.2	4.5	41.4	1017.84	3.01	11.9	0.59	0	0	0	0	69
3	1	2013	1	62	1	1.94	DM	1	1	0	0	0.58	0.71	1912	2469	2469	156	11.3	3.84	74	1.87	120	33.8	57	9.85	1.14	1.37	9.1	4	36.4	401.25	2.6	7.1	0.58	1	0	0	1	71
3	0	2013	1	63	1	3.01	DM	1	1	0	0	1.09	1.06	2197	2562	2562	156	11.4	3.47	52	1.72	205	34.2	146	10.07	1.16	1.33	8.6	4.8	41.28	731.56	2.86	6.9	1.06	1	0	0	2	94
7	0	2009	0	41	0	4.28	CGN	0	1	0	0	1.01	1.52	1304	1190	1304	155	9.6	4.13	138	2.14	199	39.9	115	13.36	1.12	1.29	10.1	6.5	65.65	172.71	2.24	8	1.01	0	0	0	0	64
7	0	2009	0	42	0	5.36	CGN	0	1	0	0	1.47	1.07	1360	1329	1360	156	9	3.75	207	2.32	176	33.4	95	11.37	1.14	1.4	9.4	3.3	31.02	295.66	2.47	7	1.07	0	0	0	1	66
7	0	2009	0	42	0	6.36	CGN	0	0	0	0	1	1.03	1812	1737	1812	155	8.9	3.88	168	2.23	202	37.8	116	12.9	1.17	1.41	9	6.6	59.4	455.03	2.66	8.6	1	0	0	1	2	100
7	0	2009	0	43	0	7.38		0	0	0	0	1.05	0.97	1379	1398	1398	155	8.7	3.67	140	2.15	173	33.1	104	11.74	1.14	1.36	9.7	2.7	26.19	481.18	2.68	7	0.97	1	1	0	3	81
7	0	2009	0	45	0	8.78	CGN	0	0	0	0	1.07	1.15	1306	1458	1458	155	9.1	4.08	140	2.15	128	41	57	12.22	1.15	1.39	10.4	4.4	45.76	370.45	2.57	8.4	1.07	1	1	0	4	62
7	0	2009	0	46	0	9.4	CGN	0	0	0	0	1.02	1.14	1457	1517	1517	155	10.4	3.96	266	2.42	271	40.2	146	11.32	1.14	1.42	10.7	4.9	52.43	482.18	2.68	7.5	1.02	1	1	0	5	70
7	0	2009	0	47	0	10.47	CGN	0	0	0	0	1.04	1.03	1389	1461	1461	155	9.8	3.87	202	2.31	254	41.6	153	11.08	1.1	1.34	10.1	5.3	53.53	888.58	2.95	7.5	1.03	1	1	0	6	73
5	0	2010	0	60	0	0.35	CGN	0	1	0	0	1.11	1.09	1918	1727	1918	151	9.9	3.87	58	1.76	243	60.1	111	7.33			8	3	24	652.2	2.81		1.09	1	1	0	0	60
5	0	2010	0	67	0	2.38		0	0	0	0	1.1	1.13	1598	1704	1704	151	10	3.67	86	1.93	220	58.1	115	9.58	1.38	1.64	8.7	4.3	37.41	575.24	2.76	5.8	1.1	0	0	0	2	61
5	0	2010	0	69	0	3.77	CGN	0	0	0	0	1.18	1.15	1871	1950	1950	151	10.7	3.69	63	1.8	231	68.4	107	8.64	1.57	1.81	8.4	3.6	30.24	637.27	2.8	7.7	1.15	0	0	0	3	67
5	1	2010	0	70	0	4.39	CGN	0	0	0	0	0.89	0.94	1639	1642	1642	151	10.2	3.75	64	1.81	236	63.3	111	8.78	1.65	2.03	7.6	4	30.4	663.49	2.82	7.2	0.89	0	0	0	4	85
5	0	2010	0	71	0	5.48	CGN	0	0	0	0	1.01	1.08	1499	1612	1612	151	10	3.61	221	2.34	136	27.1	64	8.54	1.56	1.94	9	3.5	31.5	651.36	2.81	6.4	1.01	0	0	0	5	74
6	0	2009	1	47	0	5.82	CGN	0	0	0	0	0.99	0.96	1522	1470	1522	155	9.1	4.11	132	2.12	210	64.9	98	12.61	1.34	1.63	9.2	4.7	43.24	1223.9	3.09	8.1	0.96	1	0	0	0	51
6	1	2009	1	48	0	6.91	CGN	0	0	0	0	1.37	0.89	1693	1559	1693	155	9.3	3.93	49	1.69	229	83	102	13.1	1.25	1.49	8.8	5.2	45.76	780.83	2.89	8.4	0.89	0	1	0	1	64
6	0	2009	1	49	0	8.93		0	0	0	0	1.12	1.07	2077	2232	2232	155	10.7	4.18	149	2.17	216	64.7	107	12.99	1	1.26	9.9	8.1	80.19	527.45	2.72	9.3	1.07	0	0	0	3	59
6	0	2009	1	51	0	10.32	DM	0	0	0	0	1.16	1.06	2235	2110	2235	155	9.8	3.89	280	2.45	261	49.3	146	13.55	1.12	1.46	10.5	3	31.5	341.15	2.53	9.9	1.06	1	0	0	4	70
6	0	2009	1	52	0	10.94	DM	0	0	0	0	1.08	1.07	1660	1690	1690	155	9.7	3.9	258	2.41	199	73.1	74	12.56	1.3	1.6	9.2	5.2	47.84	965.77	2.98	9.4	1.07	1	0	0	5	54
6	0	2009	1	53	0	12.01	DM	0	0	0	0	1.03	1.04	1814	1775	1814	155	10.4	4.03	151	2.18	320	76.2	173	14.2	1.16	1.45	10.2	5.1	52.02	888.61	2.95	10.6	1.03	1	0	0	6	63
4	0	2012	1	64	1	0.15		1	1	0	0	1.13	1.15	1901	1903	1903	172	9.7	2.92	104	2.02	287	48	197	9.99			7.7	5.5	42.35				1.13	0	1	0	0	74
4	0	2012	1	65	1	0.54	DM	1	1	1	0	1.24	1.06	2121	2086	2121	172	10.3	3.64	135	2.13	198	29.1	134	10.96	0.98	1.22	8.4	4	33.6	267.69	2.43	7.5	1.06	1	0	0	1	84
4	0	2012	1	66	1	1.16	DM	1	1	1	0	1.07	1.02	1601	1653	1653	172	9.1	3.87	114	2.06	115	26.5	50	10.03	1.05	1.37	8.3	4.3	35.69	730.99	2.86	6.6	1.02	1	1	0	2	77
4	0	2012	1	67	1	2.25	DM	1	1	1	0	1.06	1.08	2593	2707	2707	172	9.3	3.86	225	2.35	220	24.9	134	10.81	1.18	1.45	8.1	4.3	34.83	872.6	2.94	6.9	1.06	1	1	0	3	102
7	0	2009	1	50	0	1.53	HTN	1	1	0	1	0.98	1.1	1604	1784	1784	162	9.8	4.1	301	2.48	147	24.9	87	13.62	1.07	1.29	9.5	5	47.5	398.22	2.6	10.1	0.98	1	1	0	0	74
7	0	2009	1	50	0	2.61	HTN	1	1	0	1	1.03	1.02	1545	1567	1567	163	9.4	3.87	98	1.99	110	23.7	57	9.83	1.02	1.24	8.9	5.2	46.28	315.88	2.5	5.4	1.02	0	0	0	1	80
7	0	2009	1	52	0	3.61	DM	1	1	0	1	1.14	1.08	1529	1580	1580	163	10.9	4	391	2.59	177	24.4	91	13.86	0.99	1.25	9	3.5	31.5	769.48	2.89	8.5	1.08	0	1	1	2	76
7	0	2009	1	53	0	4.64		1	1	0	1	1.22	1.22	1574	1650	1650	163	10.6	4.15	286	2.46	151	29.8	60	13.13	1.06	1.26	9.1	4.7	42.77	1190.13	3.08	8.8	1.22	0	1	0	3	74
7	0	2009	1	54	0	6.03	DM	1	1	0	1	1.14	1.1	1679	1959	1959	163	10.8	4.17	418	2.62	162	28.7	52	13.1	0.98	1.25	9.5	5.3	50.35	404.12	2.61	10.9	1.1	0	1	0	4	98
7	0	2009	1	55	0	6.65	DM	1	1	0	1	1.22	1.15	1464	1593	1593	163	10.5	4.2	233	2.37	172	29.5	78	10.72	1.17	1.39	9.5	6	57	704.79	2.85	7.8	1.15	0	1	0	5	73
7	0	2009	1	56	0	7.71	DM	1	1	0	1	1.32	1.14	1487	1557	1557	163	9.4	3.77	170	2.23	160	28.4	104	10.49	1.17	1.42	9.5	5.6	53.2	600.31	2.78	6.8	1.14	0	1	0	6	77
3	1	2009	0	61	0	11.26	HTN	0	1	0	0	0.71	0.76	1813	1819	1819	159	10	3.8	154	2.19	128	30	61	8.13	1.48	1.76	9.6	4.7	45.12	509.24	2.71	9.2	0.71	0	1	0	0	118
3	1	2009	0	62	0	12.34	HTN	0	1	0	0	1.21	0.32	2761	1689	2761	158	9.2	3.86	169	2.23	167	32.5	85	7.97	1.22	1.45	8.9	4.6	40.94	551.33	2.74	7.2	0.32	0	0	0	1	68
3	1	2009	0	64	0	14.36		1	1	0	0	0.66	0.57		2148	2148	158	8.5	3.04	95	1.98	66	21.3	26	5.23	1.26	1.52	9.3	3.9	36.27	186	2.27	7.1	0.57	0	0	0	3	68
4	1	2012	1	61	1	1.31		1	1	0	0	0.78	1.13	2507	1470	2507	169	10	3.82	334	2.52	218	34.1	148	7.99	1.22	1.38	9.2	3.3	30.36	106.9	2.03	8.5	0.78	0	0	0	0	72
4	1	2012	1	62	1	2.7	DM	1	1	0	0	0.82	1.18	2454	1729	2454	170	9.9	3.74	94	1.97	174	50.5	100	8.31	1.18	1.44	8.6	4.4	37.84	290.43	2.46	6.8	0.82	0	0	0	1	94
4	1	2012	1	63	1	3.32	DM	1	1	0	0	1.2	0.76	1629	2562	2562	170	8.8	3.5	72	1.86	143	55.4	68	7.7	1.23	1.51	9.1	3.5	31.85	21.48	1.33	6.3	0.76	0	0	0	2	82
4	1	2012	1	64	1	4.4	DM	1	1	0	0	0.74	1.04	1948	1383	1948	170	8.3	3.16	108	2.03	174	31.9	113	12.27	1.25	1.51	7.9	7.2	56.88	84.42	1.93	6.2	0.74	0	0	0	3	84
2	0	2009	1	56	0	0.61	DM	1	1	0	0	1.15	1.35	2076	1867	2076	172	9.9	4.2	386	2.59	345	36.3	195	10.05	1.03	1.24	9.3	7.7	71.61	253.61	2.4	8.6	1.15	0	0	0	0	61
2	0	2009	1	56	0	1.7	DM	1	1	0	0	1.24	1.46	1747	1742	1747	172	9.3	3.97	599	2.78	349	43.8	98	11.28	0.97	1.19	8.4	6.8	57.12	215.46	2.33	8.7	1.24	1	0	1	1	80
3	0	2013	1	46	1	1.41	CTI	0	1	0	1	1.01	1.03	1718	1485	1718	160	11.9	4.13	241	2.38	157	32.8	78	13.1	1.25	1.56	9.6	4.9	47.04	524.9	2.72	9.4	1.01	1	0	0	0	55
3	0	2013	1	47	1	2.03	CTI	0	1	0	1	0.97	0.97	1918	1685	1918	160	12.6	4.1	353	2.55	148	30	67	12.26	1.34	1.62	9.6	3.3	31.68	916.38	2.96	7	0.97	0	0	0	1	67
3	0	2013	1	48	1	3.09	CTI	0	1	0	1	1.05	0.99	2062	1702	2062	160	9.1	4.07	69	1.84	131	41.9	64	13.8	1.26	1.59	10.1	6	60.6	926.94	2.97	6.9	0.99	0	0	0	2	54
3	1	2013	1	60	1	0.17	CGN	0	1	0	1	0.7	0.99	2103	1629	2103	163														328.11	2.52		0.7	0	0	0	0	71
3	1	2013	1	71	1	0.79	CGN	0	1	0	1	0.76	1.05	2312	1658	2312	163	9.6	3.56	82	1.91	153	41.8	79	7.02	1.4	1.59	8.6	4.5	38.7	348.31	2.54	6.8	0.76	0	0	0	1	78
3	1	2013	1	73	1	1.86	CGN	0	1	0	1	0.72	0.95	583	1835	1835	163	10.1	3.39	69	1.84	142	41.5	78	6.61	1.29	1.51	9.6	4.1	39.36	364.68	2.56	6.6	0.72	0	0	0	2	67
7	0	2009	1	59	0	5.18	Gou	0	0	0	0	1.02	1.01	1936	1864	1936	169	10.7	4.02	204	2.31	197	33.1	130	11.8	1.14	1.4	9.1	5.5	50.05	847.89	2.93	10	1.01	0	0	0	0	69
7	0	2009	1	59	0	6.26	Gou	0	0	0	0	1.08	1.09	2484	2358	2484	169	10.8	3.98	169	2.23	200	32.6	129	13.23	1.13	1.41	9.8	6.5	63.7	533.19	2.73	9.1	1.08	0	0	0	1	91
7	0	2009	1	61	1	7.26	HTN	0	1	0	0	1.03	0.96	1823	1891	1891	169	9.9	3.89	153	2.18	127	29	69	13.12	1.15	1.38	9.2	5.1	46.92	815.31	2.91	10.5	0.96	0	0	0	2	74
7	0	2009	1	61	1	8.28		0	1	0	0	1.01	0.98	1898	1872	1898	169	10.9	3.83	114	2.06	174	34	117	11.52	1.01	1.24	9.6	6.4	61.44	1041.24	3.02	9.5	0.98	0	1	0	3	74
7	0	2009	1	63	1	9.68	HTN	0	1	0	0	1.11	1.06	2262	2442	2442	169	13	3.95	144	2.16	202	39.4	132	8.91	1.29	1.62	10.2	4.9	49.98	408.88	2.61	9.5	1.06	0	1	0	4	71
7	0	2009	1	64	1	10.3	HTN	0	1	0	0	0.98	0.95	1467	1707	1707	169	11.3	3.76	88	1.94	176	38.3	113	10.24	1.2	1.55	9.6	5.7	54.72	1405.29	3.15	8.4	0.95	0	1	0	5	56
7	0	2009	1	65	1	11.37	HTN	0	1	0	0	1.04	0.98	2150	2225	2225	169	11.5	3.65	99	2	201	33	136	10.6	1.13	1.93	9.6	5.1	48.96	1135.95	3.06	8.9	0.98	0	1	0	6	87
3	0	2013	1	61	1	0.44	DM	1	0	0	0	1.09	1.07	2071	1997	2071	158														183.93	2.26		1.07	0	1	0	0	60
3	0	2013	1	62	1	1.06	DM	1	0	0	0	0.97	1.28	1865	1937	1937	158	13.5	3.89	162	2.21	236	50.3	145	10.95	1.2	1.49	10.5	4.5	47.25	237.4	2.38	7.7	0.97	1	0	0	1	70
3	0	2013	1	63	1	2.14	DM	1	0	0	0	1.06	1.02	1669	1941	1941	158	13.2	3.75	126	2.1	238	46.9	162	10.62	1.25	1.54	9.6	4.5	43.2	20.29	1.31	8.3	1.02	1	0	0	2	58
3	1	2013	0	66	1	1.3	HTN	1	1	0	1	0.55	0.43		2753	2753	151	10.4	3.8	165	2.22	154	42.1	72	5.35	1.64	2.04	8.7	5	43.5	1123.13	3.05	6	0.43	1	0	0	0	107
3	1	2013	0	67	1	1.92	HTN	1	1	0	1	0.48	0.51	1657	1522	1657	151	10.4	3.73	362	2.56	238	38.6	133	6.06	1.63	2.01	9	4.6	41.4	338.46	2.53	5.9	0.48	1	0	0	1	88
3	1	2013	0	68	1	2.99	HTN	1	1	0	1	0.82	0.57		1500	1500	151	9.7	3.86						4.94	1.69	2.05	9	4.5	40.5	152.05	2.18	3.9	0.57	1	0	0	2	99
4	1	2009	0	72	0	3.63	DM	1	1	1	0	0.71	0.7	1889	1690	1889	152	9.8	3.49	172	2.24	138	25.3	79	9.55	1.51	1.74	9.1	4	36.4	367.84	2.57	10.8	0.7	0	0	0	0	72
4	1	2009	0	73	0	4.72	DM	1	1	1	0	0.73	0.8	2601	1594	2601	152	11.1	3.58	177	2.25	137	24.8	62	11.47	1.29	1.49	9	5.3	47.7	331.42	2.52	10	0.73	0	0	0	1	70
4	1	2009	0	74	0	5.72	DM	1	1	1	0	0.68	0.75	1865	2339	2339	152	11.8	3.71	192	2.28	144	22.3	82	12.09	1.49	1.72	9.4	4.7	44.18	119.59	2.08	9.2	0.68	0	0	0	2	83
4	1	2009	0	75	0	6.74		1	1	1	0	0.66	0.78	1576	3972	3972	152	10.6	3.62	155	2.19	134	25.5	78	9.8			10.7	5.5	58.85				0.66	0	0	0	3	80
6	0	2010	1	57	0	1.06	DM	1	1	0	0	1.09	1.12	1953	2070	2070	165	10.3	4.06	261	2.42	147	27.2	65	9.56	0.92	1.12	8.9	4.1	36.49	195.5	2.29	6.4	1.09	0	0	0	0	85
6	0	2010	1	58	0	2.06	DM	1	1	0	0	0.96	0.97	2679	2243	2679	165	10.8	4.05	153	2.18	154	28.4	82	10.2	1.16	1.42	9.4	4.3	40.42	342.73	2.53	6.6	0.96	0	0	0	1	106
6	1	2010	1	60	0	3.09		1	1	1	0	0.72	0.99	2604	2048	2604	165	11	4.16	241	2.38	184	30.9	102	10.47			9.9	5.1	50.49				0.72	0	0	0	2	115
6	1	2010	1	60	0	4.48	DM	1	1	0	0	0.69	0.88	2835	2583	2835	165	13.1	4.26	149	2.17	161	32.3	91	10.43	0.91	1.15	10.4	5.4	56.16	846.48	2.93	7.3	0.69	0	0	0	3	102
6	1	2010	1	61	0	5.1	DM	1	1	0	0	0.6	0.63	2654		2654	165	14.8	4.12	201	2.3	170	32.8	90	11.01	1.07	1.38	9.9	5.5	54.45	175.74	2.24	6.4	0.6	0	0	0	4	106
6	1	2010	1	62	0	6.18	DM	1	1	0	0	0.93	0.52		2868	2868	165	14.3	4.07	163	2.21	156	26.8	85	10.45	0.91	1.12	8.8	5.5	48.4	669.58	2.83	7.3	0.52	0	0	0	5	94
3	0	2013	0	60	1	1.36	CGN	0	1	0	0	1.01	0.95	1647	1647	1647	152	10.8	3.85	410	2.61	147	32.4	30	11.91	1.5	1.81	10.9	4.1	44.69	372.23	2.57	13.2	0.95	0	0	1	0	73
3	0	2013	0	66	1	1.98	CGN	0	1	0	0	1	0.99	1634	1676	1676	152	11.1	4.04	267	2.43	117	26.8	46	10.09	1.48	1.76	10.8	1.1	11.88	95.48	1.98	12.9	0.99	0	0	0	1	63
3	0	2013	0	67	1	3.06	CGN	0	1	0	0	1.07	1.07	1709	1861	1861	152	10.4	3.85	144	2.16	144	35.1	66	9.77	1.42	1.74	10	5.7	57	103.42	2.01	10.3	1.07	0	0	0	2	67
4	1	2009	1	51	1	4.68	CGN	0	0	0	0		0.72	1337	1104	1337	165	10.1	4.06	93	1.97	168	32.1	112	14.63	0.95	1.15	10.3	4.3	44.29	1098.54	3.04	9.5	0.72	0	0	0	0	59
4	0	2009	1	51	1	5.77	CGN	0	0	0	0	1.13	1.17	1625	1735	1735	166	10.9	4.17	132	2.12	186	35	111	12.91	0.98	1.21	10	6.6	66	1257.11	3.1	9.3	1.13	0	0	0	1	77
4	0	2009	1	52	1	6.77	DM	1	1	0	0	1.08	1.11	1045	1096	1096	166	10.1	3.88	76	1.88	148	31.2	92	13.28	0.99	1.16	10.2	4.2	42.84	1441.95	3.16	8.1	1.08	0	0	0	2	45
4	0	2009	1	54	1	7.79		1	1	0	0	1.23	0.96	1038	1020	1038	166	10.1	4.06	217	2.34	171	35	106	12.98	1.03	1.23	11	4.3	47.3	1570	3.2	8.2	0.96	0	0	0	3	42
3	0	2013	1	49	1	0.84	HTN	0	1	0	0	1.28	1.22	1514	1474	1514	165	9.5	3.97	88	1.94	119	34.5	51	13.03	0.98	1.18	8.6	7.1	61.06	344.29	2.54	10.8	1.22	0	0	0	0	59
3	0	2013	1	50	1	1.46	HTN	0	1	0	0	1.18	1.07	1999	1853	1999	165	9.1	4.18	478	2.68	233	27.3	69	12.23	1.05	1.27	9.5	5.5	52.25	142.52	2.15	11	1.07	1	0	0	1	74
3	0	2013	1	51	1	2.54	HTN	0	1	0	0	1.29	1.18	1743	1743	1743	165	9.7	3.95	554	2.74	199	24.1	50	13.93	1	1.22	8.2	6.7	54.94	124.23	2.09	13.9	1.18	1	0	0	2	65
5	0	2011	0	58	0	0.8	DM	1	1	0	1	0.91	0.93	2500	1625	2500	152	9.9	3.42	176	2.25	220	39	136	5.96	1.26	1.47	8.4	3.8	31.92	141.76	2.15	7.7	0.91	0	0	0	0	66
5	0	2011	0	60	0	1.83		1	1	0	1	0.93	1.01	2388	1869	2388	152	11.1	3.62	220	2.34	273	42.3	173	7.75	1.33	1.57	7.9	5.5	43.45	257.57	2.41	6.6	0.93	0	0	0	1	94
5	1	2011	0	61	0	3.22	DM	1	1	0	1	0.59	0.73	1512	1444	1512	152	11.2	3.65	322	2.51	219	38.6	128	8.39	1.41	1.61	8.1	3.9	31.59	239.11	2.38	8.9	0.59	0	0	0	2	76
5	0	2011	0	62	0	3.84	DM	1	1	0	1	0.93	0.92	1964	1660	1964	152	10.5	3.42	145	2.16	217	45.2	137	6.75	1.51	1.74	8.2	3	24.6	225.94	2.35	7.8	0.92	0	0	0	3	84
5	1	2011	0	63	0	4.91	DM	1	1	0	1	0.99	0.75	1980	2079	2079	152	10	3.48	164	2.21	209	36.5	132	8.25	1.56	1.79	8.4	3.7	31.08	381.26	2.58	7.7	0.75	0	0	0	4	63
7	0	2009	1	55	1	4.37	DM	1	1	1	0	1.03	1.06	2065	2037	2065	170	10.6	4.06	380	2.58	189	31.4	53	15.13	0.98	1.21	10.4	6.2	64.48	767.51	2.89	9.2	1.03	0	0	0	0	86
7	1	2009	1	56	1	5.45	DM	1	1	1	0	0.93	0.85	620	1083	1083	170	12.1	4.07	284	2.45	173	31.7	72	14.87	0.98	1.23	9.7	5.5	53.35	823.44	2.92	8.3	0.85	0	0	0	1	87
7	0	2009	1	57	1	6.45	DM	1	1	1	1	0.99	1.06	1808	1547	1808	170	11.8	3.52	148	2.17	148	35.5	79	10.39	1.13	1.49	10	4.9	49	739.41	2.87	6.3	0.99	0	0	0	2	93
7	1	2009	1	58	1	7.48		1	1	1	1	0.36		1496	703	1496	170	9.7	4.09	103	2.01	164	36.1	96	11	1.06	1.32	10.9	6.8	74.12	778.81	2.89	7.2	0.36	0	1	0	3	108
7	1	2009	1	69	1	8.87	DM	1	1	1	1	0.99	0.61	2109	3081	3081	170	10	3.87	108	2.03	109	26.7	44	11.59	1.03	1.3	10.5	5.1	53.55	348.8	2.54	8.3	0.61	0	1	0	4	88
7	1	2009	1	70	1	9.49	DM	1	1	1	1	0.77			793	793	170	12.6	3.9	175	2.24	162	34.2	78	9.38	1.06	1.3	11.5	3.7	42.55	1202.68	3.08	6.7	0.77	0	1	0	5	64
7	1	2009	1	61	1	10.58	DM	1	1	1	1	0.39	0.42				170	8.2		36	1.56	109	61.7	28		1.2	1.41				1500	3.18	5.8	0.39	0	1	0	6	67
7	0	2009	1	64	1	4.22	HTN	0	1	0	1	1.16	0.97	1314	1293	1314	160	10.6	3.95	412	2.61	158	24.7	50	12.78	0.97	1.19	10.1	6.2	62.62	1003.87	3	11.1	0.97	1	0	0	0	58
7	0	2009	1	65	1	5.3	HTN	0	1	0	1	1.04	0.9	1256	1262	1262	160	8	3.91	327	2.51	150	24.2	31	11.78	1.21	1.48	9.7	5.9	57.23	889.82	2.95	8.4	0.9	0	0	0	1	73
7	0	2009	1	66	1	6.3	HTN	0	0	0	0	1.01	1.01	1327	1291	1327	160	10.6	3.72	557	2.75	162	21.9	35	13.25	1.08	1.34	10.1	4.7	47.47	1291.63	3.11	8.6	1.01	0	0	0	2	83
7	0	2009	1	67	1	7.33		0	0	0	0	1.53	0.99	1279	1271	1279	160	12.4	3.59	278	2.44	163	23.7	68	11.96	1.11	1.33	8.7	6.5	56.55	1570	3.2	9.6	0.99	0	0	0	3	74
7	0	2009	1	68	1	8.72	HTN	0	0	0	0	1.01	0.99	1248	1247	1248	160	12.2	3.66	786	2.9	249	22.7	46	10.31	1.24	1.56	9.1	4.5	40.95	335.06	2.53	10.1	0.99	0	0	0	4	74
7	0	2009	1	69	1	9.34	HTN	0	0	0	0	1.1	1.01	1243	1301	1301	160	9.1	3.6	117	2.07	155	28.1	89	9.89	1.28	1.53	8.4	7.7	64.68	1428.32	3.15	8.8	1.01	0	0	0	5	52
7	0	2009	1	70	1	10.41	HTN	0	0	0	0	1.16	1.12	1530	1611	1611	160	12.1	3.81						10.63	1.09	1.32	8.6	4.6	39.56	1500	3.18	8.4	1.12	0	0	0	6	56
3	0	2013	0	47	1	1.78	DM	1	0	0	1	1.1	1.06	1802	1836	1836	165	15.5	3.99	150	2.18	184	32.9	109	13.21	1.17	1.36	9.4	5.9	55.46	169.45	2.23	7.4	1.06	0	0	0	0	39
3	0	2013	1	48	1	2.4	DM	1	0	0	1	1.21	1.22	1713	1704	1713	165	14.2	3.99	167	2.22	185	33.4	100	11.66	1.1	1.27	9.4	4.5	42.3	677.31	2.83	6.3	1.21	0	0	0	1	45
3	0	2013	1	49	1	3.47	DM	1	0	0	1	1.06	1.12	1849	1882	1882	165	11.2	3.94	112	2.05	172	33	97	9.93	1.17	1.36	9.2	6.5	59.8	922.61	2.97	5.4	1.06	0	0	0	2	74
4	0	2012	1	57	1	1.37		0	0	0	0	1.16	1.22	1824	1801	1824	164	11.3	4.44	172	2.24	187	36.8	96	13.43	1.13	1.32	11.1	4.9	54.39	1229.07	3.09	7.3	1.16	0	0	0	0	95
4	0	2012	1	58	1	2.76	CGN	0	0	0	0	0.97	1.12	2135	2227	2227	164	7.2	3.71	72	1.86	166	38.8	89	11.78	1.18	1.42	10.5	6.1	64.05	193.52	2.29	8.1	0.97	0	0	0	1	91
4	0	2012	1	59	1	3.38	CGN	0	0	0	0	1.1	1.27	1356	1357	1357	164	9.2	4.27	128	2.11	162	30.5	74	14.4	1.11	1.35	6.9	5.5	37.95	37.2	1.57	7	1.1	0	0	0	2	49
4	0	2012	1	60	1	4.45	CGN	0	0	0	0	1.12	1.15	1670	1837	1837	162	8.2	4.01	79	1.9	133	35.9	55	13.74	1.14	1.32	9.6	5.6	53.76	22.11	1.34	6.7	1.12	0	0	0	3	74
5	0	2009	1	52	0	1.56	HTN	0	1	0	0	1.07	1.09	1721	1680	1721	160	9.8	3.94	81	1.91	145	59.2	55	10.03	1.28	1.55	7.8	3.9	30.42	307.21	2.49	5.5	1.07	0	0	0	0	73
5	0	2009	1	53	0	2.65	HTN	0	1	0	0	1.23	1.23	1878	1842	1878	160	10.2	3.91	69	1.84	161	64.1	53	11.29	1.15	1.35	7.2	4.1	29.52	256.98	2.41	5.4	1.23	0	0	0	1	81
5	0	2009	1	54	1	4.67		0	1	0	0	1.09	1.08	1685	1704	1704	160	10.5	3.8	124	2.09	140	58.4	49	10.19	1.23	1.41	7.9	4.1	32.39	106.05	2.03	7	1.08	0	0	0	3	69
5	0	2009	1	56	1	6.06	CGN	0	1	0	0	1.2	1.18	1733	1685	1733	160	10.1	3.85	85	1.93	160	68.9	60	10.72	0.98	1.17	7.8	2.9	22.62	21.14	1.33	6.9	1.18	0	0	0	4	73
5	0	2009	1	58	1	7.88	CGN	0	1	0	0	1.19	1.26	2069	2151	2151	160	10.1	3.85	66	1.82	153	66.5	50	10.53	1.21	1.46	7.1	3.8	26.98	290.63	2.46	6.7	1.19	0	0	0	6	76
6	1	2009	1	66	1	4.01	DM	1	1	0	0	0.66	0.91	1592	1521	1592	168	10	4.31	149	2.17	223	40.3	148	12.73	0.79	0.95	9.9	4.5	44.55	283.76	2.45	10.6	0.66	1	0	1	0
6	0	2009	1	67	1	5.09	DM	1	1	0	0	1.11	1.2	2001	778	2001	168	10.5	4.06	89	1.95	91	23.3	35	12.91	1.03	1.29	9	5.9	53.1	60.25	1.78	10.3	1.11	1	0	0	1	101
6	0	2009	1	67	0	6.09	DM	1	1	0	0	0.96	1.08	1925	1754	1925	165	9.4	3.94	227	2.36	237	27.3	148	13.5	1.06	1.31	9.2	3.8	34.96	89.1	1.95	8.2	0.96	0	1	1	2	100
6	1	2009	1	70	0	8.51	DM	1	1	0	0	0.88	0.95	2174	1724	2174	165	10.7	4.12	70	1.85	222	45.8	155	12.14	1.07	1.3	10.1	2.8	28.28	213.81	2.33	11.5	0.88	1	1	0	4	119
6	0	2009	1	71	0	9.13	DM	1	1	0	0	0.95	0.95	2143	2110	2143	165	10.7	4.06	49	1.69	116	50.8	42	11.2	1.08	1.27	9.2	5	46	364	2.56	9.7	0.95	1	1	0	5	92
6	1	2009	1	72	0	10.19	DM	1	1	0	0	0.64	0.93	1733	1342	1733	168	10.4	4.09	56	1.75	113	45.4	47	11.11	1.07	1.3	9.2	3.9	35.88	441.65	2.65	8.9	0.64	1	1	0	6	110
6	0	2009	1	42	1	4.08	CGN	0	1	0	0	1.06	1.05	1377	1344	1377	159	11.3	4.4	96	1.98	134	45.4	68	11.18	1.1	1.32	9.7	3.9	37.83	177.03	2.25	6.1	1.05	0	0	0	0	60
6	0	2009	1	43	1	5.17	CGN	0	1	0	0	1.16	1.15	1272	1346	1346	161	11.6	4.46	66	1.82	168	45.2	97	13.05	1.28	1.53	8.7	5.4	46.98	329.9	2.52	6.8	1.15	0	0	0	1	59
6	0	2009	1	44	0	6.17	CGN	0	1	0	0	1.12	1.19	1550	1382	1550	161	10.2	4.44	80	1.9	157	50.7	83	11.93	1.11	1.33	9.1	4.8	43.68	100.87	2	8.2	1.12	0	0	0	2	67
6	0	2009	1	46	0	8.59	CGN	0	1	0	0	1.08	1.1	1703	1720	1720	161	12.5	4.46	123	2.09	179	59.8	88	11.54	1.09	1.42	10.5	3.8	39.9	197.76	2.3	9.6	1.08	0	1	0	4	76
6	0	2009	1	47	0	9.2	CGN	0	1	0	0	1.11	1.11	1588	1792	1792	161	11.3	4.37	59	1.77	165	62.1	76	10.37	1.47	1.82	9.6	3.2	30.72	43.76	1.64	6.8	1.11	0	1	0	5	81
6	0	2009	1	48	0	10.28	CGN	0	1	0	0	1.1	1.19	1715	1651	1715	161	8.7	4.36	54	1.73	164	67.2	73	10.79	1.28	1.57	10.1	3.4	34.34	63.12	1.8	8.8	1.1	0	1	0	6	72
4	0	2012	0	55	0	0.5		1	0	0	0	1.27	1.45	1398	1474	1474	155	10.2	3.66	169	2.23	305	64.5	180	8.06	1.31	1.55	9.2	3.3	30.36	196.31	2.29	7.2	1.27	1	0	0	0	43
4	0	2012	0	56	0	1.9	DM	1	0	0	0	1.16	1.12	1607	1627	1627	155	10.6	4.07	173	2.24	220	62.4	108	7.78	1.42	1.65	9.8	4.3	42.14	270.55	2.43	7.8	1.12	1	0	0	1	50
4	0	2012	0	57	0	2.52	DM	1	0	0	0	1.05	1.08	1454	1558	1558	155	10.2	3.73	202	2.31	193	52.8	84	8.17	1.58	1.83	9.6	4.1	39.36	346.66	2.54	6.7	1.05	1	0	0	2	54
4	0	2012	0	58	0	3.6	DM	1	0	0	0	1.02	1.02	1425	1507	1507	155	9.8	3.7	189	2.28	230	45.4	125	7.71	1.65	1.99	8.9	4.1	36.49	393.02	2.59	7.9	1.02	1	0	0	3	54
3	0	2013	1	40	1	0.44	DM	1	0	0	0	1.21	1.41	1785	1717	1785	168	9.1	4.1	119	2.08	183	44.9	100	8.16	1.24	1.42	7.9	5.8	45.82	335.11	2.53	9.9	1.21	1	0	0	0	68
3	0	2013	1	41	1	1.05	DM	1	0	0	0	1.2	1.16	1721	1686	1721	168	9.4	4.19	131	2.12	189	38.2	105	13.06	1.14	1.38	9.2	4.3	39.56	90.69	1.96	8.1	1.16	0	0	0	1	86
3	0	2013	1	42	1	2.14	DM	1	0	0	0	1.35	1.11	1956	1755	1956	168	11	3.98	176	2.25	172	30.7	90	12.01	1.05	1.26	8.2	5.1	41.82	165.84	2.22	11.7	1.11	0	0	0	2	72
3	0	2012	0	71	0	0.16		1	0	0	0	0.98	0.97	2192	2266	2266	145	10.3	3.56	178	2.25	289	36.6	204	7.25	1.49	1.69	9.6	5	48	236.13	2.37	6.9	0.97	0	0	0	0	98
3	1	2012	0	72	0	1.55	DM	1	0	0	0	0.63	0.8	1702	1603	1702	145	10.6	3.95	147	2.17	181	42	105	8.07	1.66	1.93	10	2.4	24	136.3	2.13	8.7	0.63	0	0	0	1	89
3	1	2012	0	73	0	2.17	DM	1	0	0	0	0.6	0.59	1521	1711	1711	145	10.4	3.86	277	2.44	202	42.2	107	8	1.5	1.76	9.5	4	38	865.69	2.94	8	0.59	1	0	0	2	91
7	0	2009	1	41	0	1.85	A-0	0	1	0	0	1	1.08	1725	1719	1725	163	10.1	4.07	475	2.68	154	28.8	43	13.52	1.32		9.4	6.8	63.92	450.21	2.65	9.8	1	0	0	0	0	51
7	0	2009	1	42	0	2.93	A-0	0	1	0	0	1.07	1.27	1313	1292	1313	163	9.9	4.05	367	2.56	140	26.4	42	12.47	1.11	1.45	8.6	6.7	57.62	1024.23	3.01	10.7	1.07	0	0	0	1	54
7	0	2009	1	43	1	3.93	CGN	0	1	0	0	1.09	1.2	1814	1765	1814	163	9.3	4.27	380	2.58	191	29.2	88	12.66	1.03	1.33	9.3	6.5	60.45	936.96	2.97	9.1	1.09	0	1	0	2	74
7	0	2009	1	44	1	4.95		0	1	0	0	1.17	1.27	2207	1705	2207	163	11.5	4.28	414	2.62	153	30.3	55	14.24	1.16	1.46	9.7	6.9	66.93	812.61	2.91	7.6	1.17	0	0	0	3	52
7	0	2009	1	45	1	6.35	CGN	0	1	0	0	1.01	1.22	1833	1849	1849	163	11.3	4.24	195	2.29	158	24.9	94	9.63	1.13	1.43	9.9	1.8	17.82	96.18	1.98	10.6	1.01	0	0	0	4	71
7	0	2009	1	46	1	6.97	CGN	0	1	0	0	1.13	1.28	1646	1600	1646	163	14.5	3.89	344	2.54	164	30.3	69	13.57	1.14	1.44	9.2	5.3	48.76	851.05	2.93	9.3	1.13	0	0	0	5	47
7	0	2009	1	47	1	8.04	CGN	0	1	0	0	1.3	1.26	2093	2125	2125	163	11.7	3.88	236	2.37	167	27.3	87	13.05	1.19	1.54	9.1	6	54.6	807.67	2.91	9.7	1.26	0	0	0	6	60
4	1	2009	1	42	1	0.07	DM	1	1	0	0	0.74	0.69	1909	1426	1909	161	8.8	3.78	140	2.15	200	29.8	138	6.86	1.37	1.58	7.7	5.7	43.89	260.8	2.42	8.8	0.69	0	0	0	0	74
4	1	2009	1	43	1	1.16	DM	1	1	0	0	0.53	0.71	1316	1642	1642	161	10.8	4.18	173	2.24	198	42.2	93	10.79			9.7	6.3	61.11	219.83	2.34		0.53	0	1	1	1	70
4	1	2009	1	43	1	2.15	DM	1	1	1	0	0.47	0.61	1338		1338	163	10.3	4.21	442	2.65	235	30.3	105	9.21	1.25	1.54	9.1	5.1	46.41	234.97	2.37	5.5	0.47	0	1	1	2	70
4	1	2009	1	44	1	3.18		1	1	1	0	0.44	0.71	1393	1214	1393	163	10.5	3.88	533	2.73	172	25.3	83	8.57	1.58	1.9	9.2	3.3	30.36	272.94	2.44	6.2	0.44	0	0	1	3	79
7	0	2009	0	57	0	2.95	HTN	0	1	0	0	1.15	1.12	1525	1458	1525	158	8.4	3.88	79	1.9	141	39.7	72	9.4	1.51	1.78	8	5.1	40.8	314.73	2.5	7.8	1.12	0	0	0	0	47
7	0	2009	0	57	0	4.04	HTN	0	1	0	0	1.1	1.12	1707	1568	1707	157	9.6	3.95	80	1.9	155	38.5	81	9.38	1.52	1.8	8.7	5.1	44.37	182.93	2.26	8.4	1.1	0	0	0	1	61
7	0	2009	0	58	0	5.04	CGN	0	0	0	0	1.14	1.15	1639	1727	1727	156	10	3.98	115	2.06	175	35.7	105	9.63	1.47	1.72	9	4.4	39.6	183.91	2.26	8.6	1.14	0	0	0	2	45
7	0	2009	0	59	0	6.06		0	0	0	0	0.98	0.97	1140	1171	1171	156	9.8	4.07	199	2.3	198	35.7	114	10.01	1.5	1.75	8.6	3.6	30.96	326.1	2.51	7.9	0.97	0	0	0	3	44
7	0	2009	0	61	0	7.45	CGN	0	0	0	0	1.44	0.97	1553	1593	1593	165	9.5	4.14	137	2.14	129	33.2	60	10.08	1.41	1.68	7.5	4.6	34.5	28.6	1.46	9.9	0.97	0	0	0	4	52
7	0	2009	0	62	0	8.07	CGN	0	0	0	0	1.01	1.04	1572	1597	1597	156	11	4.04	169	2.23	198	34.8	115	10.87	1.4	1.66	8.8	4.1	36.08	349.04	2.54	9.1	1.01	0	0	0	5	59
7	0	2009	0	63	0	9.16	CGN	0	0	0	0	1.11	1.14	1605	1646	1646	156	10.1	3.75	96	1.98	150	35.5	88	9.56	1.65	1.94	8.3	4.9	40.67	255.08	2.41	9.1	1.11	0	0	0	6	52
7	0	2009	0	50	0	0.78	HTN	0	1	0	0	1.06	0.98	1122	1123	1123	153	11.1	4.02	39	1.59	211	59.4	106	10.5	1.6	1.92	8.7	6.6	57.42	357.78	2.55	8.4	0.98	0	0	0	0	71
7	0	2009	0	51	0	1.87	HTN	0	1	0	0	1.07	1.09	1483	1513	1513	150																	1.07	0	0	0	1	66
7	0	2009	0	51	1	2.87	HTN	0	1	0	0	0.97	1.15	1834	1555	1834	150	10.4	4.2	127	2.1	195	51.2	94	11.63	1.68	1.92	8.9	4.5	40.05	65.2	1.81	7.6	0.97	0	0	0	2	89
7	0	2009	0	52	1	3.89		0	1	0	0	1.01	1.09	1380	1323	1380	150	9.7	4.02	120	2.08	197	35.5	121	10.72	1.44	1.71	9	4.1	36.9	27	1.43	7.3	1.01	1	0	0	3	68
7	0	2009	0	54	1	5.28	HTN	0	1	0	0	1.33	1.23	1332	1271	1332	150	9.9	3.99	291	2.46	184			13.35	1.66	2.01	9.8	4.1	40.18	878.9	2.94	6.5	1.23	1	0	0	4	69
7	0	2009	0	55	1	5.9	HTN	0	1	0	0	1.16	1.31	1305	1152	1305	150	9.6	3.87	304	2.48	222	33.8	112	10	1.66	1.99	9	3.8	34.2	85.6	1.93	6.9	1.16	1	0	0	5	64
7	0	2009	0	56	1	6.99	HTN	0	1	0	0	1.15	1.29	1368	1390	1390	150	9.4	4.06	208	2.32	184	34.2	104	10	1.66	2.01	9.6	3.8	36.48	185.5	2.27	7.2	1.15	1	0	0	6	72
7	0	2009	0	59	0	1.86	CGN	0	1	0	0	1.07	1.04	1630	1438	1630	161	9.7	4.25	149	2.17	212	42	125	11.12	1.09	1.28	9.8	6.1	59.78	417.88	2.62	7.2	1.04	0	0	0	0	49
7	0	2009	0	60	0	2.94	CGN	0	1	0	0	0.98	0.97	1486	1438	1486	161	10.4	4.33	256	2.41	220	39.7	121	12.67	1.34	1.57	9.9	5.5	54.45	264.38	2.42	6.8	0.97	0	0	0	1	71
7	0	2009	0	60	0	3.94	CGN	0	0	0	0	0.91	0.91	1475	1508	1508	161	9.8	4.23	176	2.25	173	37.2	95	12.07	1.11	1.32	9.9	6	59.4	460.26	2.66	7.5	0.91	0	0	0	2	63
7	0	2009	0	62	0	4.96		0	0	0	0	1.09	1.06	1488	1565	1565	161	10.2	4.09	241	2.38	204	43	129	11.51	0.95	1.16	10.2	3.7	37.74	297.4	2.47	7.9	1.06	0	0	0	3	52
7	0	2009	0	63	0	6.36	CGN	0	0	0	0	0.94	1.36	1677	1742	1742	161	9.5	4.18	186	2.27	201	39.1	123	11.21	1.25	1.55	10.6	4.6	48.76	154.64	2.19	7.3	0.94	0	0	0	4	64
7	0	2009	0	64	0	6.98	CGN	0	0	0	0	0.97	0.95	1929	1897	1929	161	9.8	4.2	179	2.25	195	44.2	113	9.39	1.15	1.44	10.4	5.7	59.28	531.43	2.73	7.3	0.95	0	0	0	5	79
7	0	2009	0	65	0	8.07	CGN	0	0	0	0	1.14	1.13	1999	2138	2138	161	9.7	4.37	184	2.26	221	40	138	9.66	1.21	1.49	11.2	5.1	57.12	956.48	2.98	6.9	1.13	0	0	0	6	76
6	0	2010	1	61	1	0.59	CGN	0	1	0	0	1.34	1.51	1229	1351	1351	165	8.6	3.93	108	2.03	153	26.6	87	9.98	1.21		9.3	3.9	36.27	9.92	1	5.7	1.34	0	0	0	0	62
6	0	2010	1	62	1	1.59	CGN	0	1	0	0	1.03	0.95	1348	1282	1348	165	9.8	4.49	142	2.15	166	32.3	71	10.76	1.08	1.18	10.7	6	64.2	72.5	1.86	6.8	0.95	0	0	0	1	71
6	0	2010	1	60	1	2.61		0	1	0	0	1.01	1.01	1587	1646	1646	164	9.1	4.37	178	2.25	143	32	57	11.47	1.13	1.24	8.2	4.2	34.44	71.11	1.85	6.6	1.01	0	0	0	2	81
6	0	2010	1	64	1	4	CGN	0	1	0	0	1.17	1.24	1532	1539	1539	165	10	4.53	170	2.23	163	30.8	80	11.91	1.16	1.28	8.7	5.1	44.37	399.7	2.6	7.4	1.17	0	0	0	3	77
6	0	2010	1	65	1	4.62	CGN	0	1	0	0	1.16	1.21	1666	1567	1666	165	10	3.97	111	2.05	142	33.4	70	9.17	1.12	1.25	9	2.6	23.4	157.01	2.2	5.9	1.16	0	0	0	4	77
6	0	2010	1	66	1	5.71	CGN	0	1	0	0	1.05	1.09	1527	1461	1527	165	8.8	4.32	293	2.47	151	29.8	44	10.71	1.2	1.46	7.9	5	39.5	204.15	2.31	7.3	1.05	0	0	0	5	60
7	0	2009	0	51	0	11.26	HTN	0	1	0	1	1.03	1.07	1267	1327	1327	154	10	4.02	150	2.18	254	49.7	160	9.59	1.53	1.84	11.1	4.2	46.62	1550	3.19	6.7	1.03	0	0	0	0	56
7	0	2009	0	52	0	12.34	HTN	0	1	0	1	1.17	1.15	1269	1133	1269	154	11.5	4.27	177	2.25	256	52.5	127	10.19	1.52	1.79	7.8	3.1	24.18	6.76	0.83	6	1.15	1	0	0	1	45
7	0	2009	0	52	0	13.42	HTN	0	1	0	0	1.14	1.08	1691	1594	1691	152	10.2	4.04	130	2.11	300	46.8	180	9.72	1.55	1.87	8.2	6.3	51.66	14.33	1.16	9	1.08	0	0	0	2	59
7	0	2009	0	53	0	14.44		0	1	0	0	1.15	1.18	1436	1434	1436	152	11.8	3.97	177	2.25	319	53	214	10.06	1.37	1.63	7.8	5.1	39.78	9.67	0.99	8.2	1.15	1	0	0	3	61
7	0	2009	0	55	0	15.83	HTN	0	1	0	0	1.07	1.02	1546	1454	1546	152	11.2	4.15	206	2.31	327	46.4	190	10.37	1.68	2.13	10.1	6.4	64.64	503.46	2.7	7.5	1.02	1	0	0	4	71
7	0	2009	0	56	0	16.45	HTN	0	1	0	0	1.12	1.06	1569	1492	1569	152	11.9	4.08	176	2.25	284	51.5	158	8.74	1.61	1.99	9.9	4.8	47.52			5.8	1.06	1	0	0	5	69
7	0	2009	0	57	0	17.53	HTN	0	1	0	0	1.23	1.14	1571	1467	1571	152	10.2	4.35	120	2.08	201	43.3	110	9.36	1.61	2.02	8.9	4.6	40.94			5.6	1.14	1	0	0	6	58
7	0	2009	1	50	1	1.59	DM	1	1	0	0	0.96	0.99	2050	1822	2050	154	10.6	4.4	79	1.9	121	27.5	67	12.77	1.52	1.75	10.2	2.8	28.56	397.45	2.6	12.8	0.96	0	0	0	0	64
7	0	2009	1	50	1	2.68	DM	1	1	0	0	1.2	1.16	1960	2068	2068	154	10.6	4.2	125	2.1	161	26.1	92	11.96	1.35	1.7	9.8	6.6	64.68	179.04	2.25	8.1	1.16	0	0	0	1	53
7	0	2009	1	51	1	3.72	DM	1	1	0	0	1.02	1.03	2494	2426	2494	154	12.3	4.29	197	2.29	207	25.1	134	12.87	1.22	1.46	9.8	5.5	53.9	430.8	2.63	10.8	1.02	0	0	0	2	85
7	0	2009	1	52	1	4.74		1	1	0	0	0.93	1.09	2293	2620	2620	154	10.8	4.15	244	2.39	125	22.2	60	11.67	1.19	1.42	9.8	4.4	43.12	385.47	2.59	6.6	0.93	1	0	0	3	88
7	0	2009	1	54	1	6.14	DM	1	1	0	0	0.94	1.07	2615	2967	2967	154	12.1	4.26	332	2.52	220	26.1	133	8.08	1.49	1.83	9.7	4.5	43.65	261.07	2.42	11.4	0.94	1	0	0	4	85
7	0	2009	1	55	1	6.75	DM	1	1	0	0	0.93	1.13	2510	2628	2628	154	10.1	4.31	279	2.45	254	30.1	156	11.88	1.42	1.72	11	4.1	45.1	552.17	2.74	8.5	0.93	1	0	0	5	95
7	1	2009	1	56	1	7.84	DM	1	1	0	0	0.89	1.05	2234	2455	2455	154	9.6	4.23	157	2.2	204	24.6	141	9.96	1.37	1.68	10.4	3.9	40.56	1195.87	3.08	8	0.89	1	0	0	6	77
7	0	2009	1	39	0	1.39	CGN	0	1	0	0	1.07	1.09	1177	1598	1598	166	9.8	4.32	142	2.15	133	27.5	68	15.1	1.03	1.28	9.5	5.1	48.45	856.85	2.93	8.8	1.07	1	0	0	0	62
7	0	2009	1	40	0	2.48	CGN	0	1	0	0	1.05	1.36	1867	1957	1957	166	9.5	4.09	193	2.29	215	30.9	132	13.79	1.11	1.34	9.4	3.9	36.66	1089.5	3.04	9.3	1.05	0	0	0	1	66
7	0	2009	1	41	0	3.48	CGN	0	1	0	0	1.04	1.07	1350	1332	1350	166	9.8	4.24	114	2.06	186	34.2	111	12.17	1.21	1.42	10	5.1	51	1061.87	3.03	8.5	1.04	1	0	0	2	58
7	0	2009	1	41	0	4.5		0	1	0	0	1.02	1.01	1482	1400	1482	166	10	4.24	126	2.1	205	34.8	135	14.75			10.2	4.1	41.82				1.01	1	0	0	3	84
7	0	2009	1	43	1	5.89	CGN	0	0	0	0	1.13	1.16	1443	1516	1516	166	9	4.37	70	1.85	119	35.4	66	12.45	1.04	1.29	10.2	6.6	67.32	1443.82	3.16	8.9	1.13	0	0	0	4	48
7	0	2009	1	44	1	6.51	CGN	0	0	0	0	1.09	1.06	1441	1483	1483	166	10	4.15	149	2.17	200	29.3	125	12.68	1.26	1.52	10.2	4.8	48.96	707.06	2.85	8.3	1.06	0	0	0	5	76
7	0	2009	1	45	1	7.61	CGN	0	0	0	0	1.08	1.17	1668	1690	1690	166	8.1	3.96	118	2.07	126	29.8	70	11.84	1.09	1.32	10.1	4	40.4	1059.84	3.03	6	1.08	0	0	0	6	77
7	0	2009	1	63	1	0.38	DM	1	1	0	0	1.58	1.09	1871	1849	1871	164	10.4	3.67	89	1.95	170	55.1	64	8.16	1.51	1.73	9.6	4.7	45.12	210.84	2.32	6.9	1.58	0	0	0	0	64
7	0	2009	1	63	1	1.47	DM	1	1	0	0	1.03	1.08	1864	1833	1864	168	11.1	3.62	44	1.64	138	56.3	47	8.52	1.34	1.56	8.8	4.6	40.48	210.75	2.32	7.1	1.03	0	0	0	1	83
7	0	2009	1	65	0	2.47	DM	1	1	0	0	1.15	1.15	1996	2348	2348	168	11.9	3.76	71	1.85	164	55.9	72	9.85	1.05	1.21	8.9	4.9	43.61	341.55	2.53	8.4	1.15	0	0	0	2	72
7	0	2009	1	66	0	3.49		1	1	0	0	1.15	1.16	1764	1878	1878	168	11.7	3.62	124	2.09	137	50.6	55	9.81	1.29	1.48	8.6	4.1	35.26	641.76	2.81	8.1	1.15	0	1	0	3	64
7	0	2009	1	67	0	4.88	DM	1	1	0	0	1.08	1.16	1813	1825	1825	168	12.8	3.85	66	1.82	165	61.4	64	10.93	0.94	1.09	9.3	5.5	51.15	17.25	1.24	9.1	1.08	0	1	0	4	75
7	0	2009	1	68	0	5.5	DM	1	1	0	0	1.13	1.06	1963	2336	2336	168	11.6	3.82	44	1.64	163	66.7	62	9.61	1.39	1.56	9.6	3.9	37.44	425	2.63	7.5	1.06	0	1	0	5	81
7	0	2009	1	69	0	6.59	DM	1	1	0	0	1.12	1.17	2191	2277	2277	168	10.9	3.63	54	1.73	146	54.3	54	9.71	1.32	1.51	9.1	3.9	35.49	170.76	2.23	8.5	1.12	0	1	0	6	74
6	0	2009	0	65	0	3.03	CGN	0	1	0	1	0.99	1.04	1522	1510	1522	155	8.9	3.9	323	2.51	149	29.3	34	7.94	1.52	1.78	9.6	3.3	31.68	199.46	2.3	6.6	0.99	0	0	0	0	65
6	0	2009	0	65	0	4.12	CGN	0	1	0	1	1.08	1.07	1614	1712	1712	154	9.6	3.85	174	2.24	136	35.9	41	8.69	1.57	1.87	9.2	3.6	33.12	244.46	2.39	6.1	1.07	0	0	0	1	63
6	0	2009	0	68	0	6.14		0	0	0	0	1.06	1.07	1481	1610	1610	154	11	3.67	142	2.15	194	41.8	93	3.58	1.2	1.47	9.4	4.4	41.36	493.3	2.69	7.7	1.06	0	0	0	3	75
6	0	2009	0	69	0	7.53	CGN	0	0	0	0	1	1.05	1760	1639	1760	154	10.6	3.9	151	2.18	153	50.4	57	9.35	1.59	1.86	10.1	4	40.4	782.72	2.89	8.4	1	0	0	0	4	69
6	0	2009	0	70	0	8.15	CGN	0	0	0	0	1.07	1.05	1516	1589	1589	154	10.5	3.74	93	1.97	140	50.7	45	7.86	1.51	1.86	13.2	4.4	58.08	701.6	2.85	6.2	1.05	0	0	0	5	70
6	0	2009	0	71	0	9.22	CGN	0	0	0	0	1.18	1.23	1992	2196	2196	154	9	3.11	162	2.21	150	64.5	44	4.7	1.28	1.53	8.7	5.7	49.59	1500	3.18	5.8	1.18	0	0	0	6	56
5	0	2010	1	52	0	0.51	DM	1	1	0	0	1.02	1	1941	2101	2101	167	10.3	4.08	107	2.03	91	28.6	22	10	1.07	1.3	9	5.1	45.9	61.37	1.79	8	1	0	0	0	0	76
5	0	2010	1	63	0	1.51	DM	1	1	0	0	1.11	1.07	1785	1748	1785	167	9.4	3.85	130	2.11	127	27.6	63	9.16	1.16	1.37	8.4	4.1	34.44	267.46	2.43	8	1.07	0	0	0	1	67
5	0	2010	1	64	0	2.54		1	1	0	0	0.91	0.96	2083	1958	2083	167	10.7	4.01	203	2.31	222	34.5	122	8.06	1.04	1.22	9.1	4.3	39.13	267.42	2.43	8	0.91	1	0	0	2	83
5	0	2010	1	65	0	3.93	DM	1	1	0	0	1.02	1.11	1717	1669	1717	167	10.8	4.22	130	2.11	215	41.6	119	9.61	1.02	1.27	9.5	5	47.5	1019.54	3.01	9	1.02	0	0	0	3	67
5	0	2010	1	66	0	4.55	DM	1	1	0	0	1.28	1.12	1700	1625	1700	167	8.9	3.65	82	1.91	166	43.2	88	8.82	0.99	1.27	7.5	4.5	33.75	255.86	2.41	9	1.12	0	0	0	4	69
7	0	2009	0	47	0	4.5	F-?0	0	0	0	0	0.93	0.93	1248	1168	1248	154	8.9	4.1	125	2.1	196	45.7	105	11.06	1.2	1.44	10.2	5.7	58.14	860.48	2.93	9	0.93	1	0	0	0	47
7	0	2009	0	48	0	5.59	F-?0	0	0	0	0	1.11	1.01	1471	1443	1471	154	9.8	3.86	80	1.9	218	39.6	132	11.4	1.2	1.49	10.7	4.8	51.36	609.48	2.78	9.5	1.01	1	0	0	1	63
7	0	2009	0	49	0	6.58	CGN	0	0	0	0	0.97	1.12	1379	1436	1436	154	9.6	4.19	90	1.95	198	58.7	105	11.08	1.27	1.56	10.6	4.7	49.82	1490.38	3.17	6.8	0.97	1	0	0	2	60
7	0	2009	0	50	0	7.61		0	0	0	0	1.05	0.97	1542	1662	1662	154	9.9	4.09	50	1.7	219	73.8	117	10.8	1.14	1.4	8	4.4	35.2	300.79	2.48	9.7	0.97	0	0	0	3	74
7	0	2009	0	51	0	9	CGN	0	0	0	0	1.08	1.04	1528	1571	1571	154	10	3.94	38	1.58	211	68.7	110	11.82	0.96	1.22	10	6.3	63	141.95	2.15	8.3	1.04	0	0	0	4	80
7	0	2009	0	52	0	9.62	CGN	0	0	0	0	1.06	1	1707	1659	1707	154	9.9	4.14	61	1.79	215	69.3	101	10.78	0.91	1.17	9	5.3	47.7	249.31	2.4	7.7	1	0	0	0	5	86
7	0	2009	0	53	0	10.71	CGN	0	0	0	0	1.04	1	1440	1473	1473	154	10.3	4.42	74	1.87	214	48.4	130	12.06	0.96	1.16	10.1	5	50.5	823.76	2.92	9.4	1	0	0	0	6	74
6	0	2009	1	31	1	2.77	SLE	0	1	0	0	1.05	1	1827	1602	1827	160	10.9	4.37	280	2.45	200	29.8	116	9.85	1.23	1.48	8.9	4	35.6	797.17	2.9	8.2	1	0	0	0	0	77
6	0	2009	1	31	1	3.86	SLE	0	1	0	0	1.03	1.1	1667	1676	1676	160	11.3	4.5	262	2.42	165	26.1	79	10.11	1.12	1.34	9.1	4.2	38.22	515.51	2.71	6.7	1.03	0	0	0	1	78
6	0	2009	1	33	1	5.86		0	0	0	0	1.1	1.12	1524	1459	1524	160	10.8	4.14	448	2.65	174	26.6	61	12.26	1.24	1.49	8.8	6.5	57.2	68.79	1.84	9.1	1.1	0	0	0	3	68
6	0	2009	1	35	1	7.25	SLE	0	0	0	0	1.28	1.19	1423	1418	1423	160	10.5	4.25	220	2.34	164	27.6	89	11.72	1.1	1.4	8.8	4	35.2	357.02	2.55	9.6	1.19	0	0	0	4	67
6	0	2009	1	36	1	7.87	SLE	0	0	0	0	1.11	1.07	1328	1314	1328	160	10.9	4.27	415	2.62	182	27.5	58	11.99	1.19	1.55	8.6	5.9	50.74	418.94	2.62	9.8	1.07	0	0	0	5	69
6	0	2009	1	37	1	8.94	SLE	0	0	0	0	1.23	1.14	1408	1545	1545	160	9.5	4.39	308	2.49	151	24.2	54	12.07	1.22	1.54	9.1	5.4	49.14	568.62	2.75	8.2	1.14	0	0	0	6	67
7	0	2009	0	70	0	2.76	HTN	0	1	0	0	1.08	0.99	2090	1905	2090	150	10.8	3.85	180	2.26	220	44.6	114	10.33	1.48	1.82	10.1	4.1	41.41	460.54	2.66	8	0.99	0	0	0	0	76
7	0	2009	0	70	0	3.85	HTN	0	1	0	0	0.93	1.03	1842	1928	1928	150	11.3	3.8	148	2.17	237	49.4	132	9.79	1.5	1.78	9.2	6.1	56.12	723.34	2.86	8.1	0.93	0	0	0	1	82
7	1	2009	0	71	0	4.85	CGN	1	0	0	0	0.6	0.72	3247	2504	3247	150	10.8	3.88	130	2.11	159	42.3	73	9.83	1.44	1.73	9.5	4.7	44.65	1054.44	3.02	7.9	0.6	1	0	0	2	117
7	1	2009	0	73	0	5.87		1	0	0	0	0.76	0.6	1840	1746	1840	150	11.2	3.74	203	2.31	262	47.9	152	9.21	1.46	1.74	10.2	5.4	55.08	531.15	2.73	7.6	0.6	1	0	0	3	101
7	1	2009	0	74	0	7.26	CGN	1	0	0	0	0.78	0.69	2050	2016	2050	150	11.7	3.67	199	2.3	218	41.5	114	9.23	1.44	1.73	10.2	6.2	63.24	17.05	1.23	8.3	0.69	1	0	0	4	95
7	1	2009	0	75	0	7.88	CGN	1	0	0	0	0.67	0.44	1524	1712	1712	150	11.8	3.79	443	2.65	226	33.9	88	9.5	1.48	1.79	11.1	4	44.4	992.67	3	8.3	0.44	1	0	0	5	113
7	1	2009	0	93	0	8.96	CGN	1	0	0	0	0.81	0.46	1098	1945	1945	150	8.5	4.07	351	2.55	182	31.4	95	9.27	1.55	1.82	10.8	4.6	49.68	942.62	2.97	8.6	0.46	1	0	0	6	80
7	0	2009	1	81	1	2.47	CGN	0	1	0	0	0.96	0.98	2223	2141	2223	158	10.9	3.96	157	2.2	171	28.7	109	9.75	1.15	1.33	9.1	4.5	40.95	154.56	2.19	5.3	0.96	0	1	0	0	62
7	0	2009	1	82	1	3.55	CGN	0	1	0	0	1.09	1.16	1716	1970	1970	158	12.1	3.99	170	2.23	175	26	113	9.22	1.28	1.45	8.7	3.3	28.71	304.87	2.48	7.5	1.09	0	0	0	1	71
7	0	2009	1	82	1	4.55	CGN	0	0	0	0	1.03	1.1	2986	2754	2986	157	11.7	3.99	460	2.66	188	22.8	97	9.75	1.3	1.49	8.5	3.5	29.75	305.79	2.49	6.1	1.03	0	0	0	2	70
7	0	2009	1	84	1	5.57		0	0	0	0	1.12	1.01	2717	2752	2752	157	12	3.75	177	2.25	150	24.5	107	9.98	1.23	1.43	8.4	2.2	18.48	350.89	2.55	4.7	1.01	0	0	0	3	82
7	0	2009	1	85	1	6.97	CGN	0	0	0	0	1.05	1.05	2582	2764	2764	157	10.1	3.82	286	2.46	149	23.6	73	10.11	1.23	1.41	9.2	3.1	28.52	414.32	2.62	6	1.05	0	0	0	4	88
7	0	2009	1	86	1	7.59	CGN	0	0	0	0	1.27	1.35	2536	2482	2536	157	9.8	3.75	119	2.08	129	27.8	79	9.37	1.17	1.36	7.7	2.8	21.56	436.79	2.64	6.5	1.27	0	0	0	5	66
7	0	2009	1	87	1	8.66	CGN	0	0	0	0	1.14	1.18	2677	2814	2814	157	10	3.69	161	2.21	152	25.1	97	9.79	1.14	1.34	8.3	3.4	28.22	399.08	2.6	5.2	1.14	0	0	0	6	79
4	0	2009	1	63	1	0.56	DM	1	1	1	1	1.22	1.04	2605	2050	2605	168	9.4	3.94	135	2.13	219	47.2	118	6.84	1.13	1.39	9.8	3.4	33.32	49.87	1.7	8.8	1.04	0	0	0	0	99
4	1	2009	1	64	1	1.64	DM	1	1	1	1	1.09	0.78	2378	1936	2378	168	10.8	3.61	109	2.04	188	50.5	96	6.63	1.52	1.9	8.8	2.5	22	40.32	1.61	5.4	0.78	0	0	0	1	77
4	1	2009	1	65	1	2.64	DM	1	1	1	0	1.02	0.68	1732	2642	2642	158	9.9	3.69	123	2.09	137	30.2	71	7.44	1.26	1.49	9.1	3.9	35.49	194.21	2.29	5.7	0.68	0	0	0	2	91
4	1	2009	1	64	1	3.66		1	1	1	0	1.01	0.89	2811	2752	2811	168																	0.89	0	0	0	3	89
4	0	2009	1	72	1	1.77	DM	0	0	0	0	1.08	1.03	1851	1681	1851	158	10.1	3.91	76	1.88	135	38.9	80	13.43	1.35	1.59	9.7	4.7	45.59	171.33	2.23	5.5	1.03	0	0	0	0	62
4	0	2009	1	73	1	2.85	DM	0	0	0	0	1.15	0.98	1857	1667	1857	158	9.5	3.86	48	1.68	138	44.6	76	10.13	1.46	1.69	9.7	3.2	31.04	382.94	2.58	5.2	0.98	0	0	0	1	85
4	0	2009	1	74	1	3.85	CGN	0	0	0	0	1.25	1.19	1742	2110	2110	158	10.3	3.85	75	1.88	140	37.6	85	12.07	1.31	1.57	9.6	6.8	65.28	468.36	2.67	6.2	1.19	0	0	0	2	73
4	0	2009	1	75	1	4.88		0	0	0	0	1.23	1.17	1872	2257	2257	158	7.9	3.77	60	1.78	135	46.9	73	9.7	1.21	1.41	10	4.1	41	902.94	2.96	5.4	1.17	0	0	0	3	74
6	0	2010	1	32	0	0.94	CGN	0	1	0	0	1.14	1.12	1744	1816	1816	178	10.2	4.12	494	2.69	189	32.2	43	15.34	0.8	1	9	5	45	297.57	2.47	9.4	1.12	0	0	0	0	65
6	0	2010	1	33	0	1.94	CGN	0	1	0	0	1.03	1.39	1850	1740	1850	178	9.9	4.37	114	2.06	187	36.4	116	15.26	0.92	1.14	9.1	6	54.6	589.23	2.77	7	1.03	0	0	0	1	69
6	0	2010	1	34	0	2.96		0	1	0	0	1.2	1.11	1689	1698	1698	178	10.3	4.36	438	2.64	180	36.4	70	14.24	1.02	1.29	9.9	5.1	50.49	386.43	2.59	7.9	1.11	0	1	0	2	59
6	0	2010	1	36	0	4.35	CGN	0	1	0	0	1.46	1.02	1937	1909	1937	178	10.4	4.37	272	2.43	195	40.5	75	15.55	0.84	1.08	8.9	6.4	56.96	1278.95	3.11	10.9	1.02	0	0	0	3	65
6	0	2010	1	37	0	4.97	CGN	0	1	0	0	0.98	0.96	1812	1842	1842	178	12.2	4.37	398	2.6	179	34.3	78	14.43	1.08	1.37	9.5	5.1	48.45	494.8	2.69	9.7	0.96	0	0	0	4	69
6	0	2010	1	38	0	6.06	CGN	0	1	0	0	1.18	1.17	1821	2040	2040	178	14	4.41	478	2.68	190	36	69	15.55	0.79	1	8.9	4.2	37.38	288.5	2.46	9.7	1.17	0	0	0	5	63
6	0	2010	1	58	1	0.87	DM	1	1	0	0	1.07	1.12	2028	2196	2196	170	10.8	3.57	189	2.28	149	22.3	51	10.46	1.09	1.32	8.4	5.8	48.72	501.9	2.7	6.2	1.07	0	0	0	0	91
6	0	2010	1	58	1	1.87	DM	1	1	1	0	1.08	1.08	2476	2604	2604	170	9.1	3.86	175	2.24	142	25.8	65	10.63	1.18	1.44	9.3	3.7	34.41	428.54	2.63	4.4	1.08	0	0	0	1	56
6	0	2010	1	59	1	2.89		1	1	1	0	1.13	1.17	1918	1936	1936	170	9.7	3.86	201	2.3	167	25.3	83	10.28	1.16	1.35	9.3	3.7	34.41	709.34	2.85	6.4	1.13	0	0	0	2	76
6	0	2010	1	61	1	4.29	DM	1	1	1	0	1.07	1.07	2191	2272	2272	170	10.3	3.92	139	2.14	151	27.3	75	10.6	1.09	1.32	9.2	4.1	37.72	298.76	2.48	6.3	1.07	0	0	0	3	108
6	0	2010	1	62	1	4.91	DM	1	1	1	0	1.1	1.06				170	9	3.76	299	2.48	206	23.2	79	10.42	1.16	1.35	9.6	5	48	750.13	2.88	5.8	1.06	0	0	0	4	97
6	0	2010	1	63	1	5.99	DM	1	1	1	0	1.05	1.19	2075	2211	2211	170	10.5	3.86	95	1.98	143	25.7	84	9.96	1.12	1.45	9.2	5.9	54.28	975.38	2.99	8	1.05	0	0	0	5	94
5	1	2009	1	43	0	1.34	CGN	1	1	0	0	1.04	0.69	2800	3059	3059	160	10.1	4.14	105	2.02	201	43.1	99	11.32	1.13	1.25	8.5	5.8	49.3	334.56	2.52	8.3	0.69	0	0	0	0	75
5	1	2009	1	44	0	2.43	CGN	1	1	0	0	0.45	0.78		1430	1430	158	10.7	4.05	151	2.18	182	30.2	85	11.81	1.12	1.27	8.9	3.6	32.04	266.26	2.43	10.2	0.45	1	0	1	1	55
5	1	2009	1	45	0	4.45		1	1	0	0	0.79			2609	2609	158	11	3.97	89	1.95	129	33.7	67	9.56	1.28	1.49	8.6	4	34.4	337.77	2.53	7.6	0.79	0	0	0	3	64
5	1	2009	1	48	0	6.46	DM	1	1	0	0	0.88			809	809	158	11.6	3.77	33	1.52	196	45.8	94	8.62	1.48	1.74	9.5	5.9	56.05	49.88	1.7	5.6	0.88	0	0	0	5	49
5	0	2009	1	49	0	7.53	DM	1	1	0	0	0.9	0.9	4425		4425	158	8.3	3.52	29	1.46	149	29.6	82	6.97	1.1	1.34	8.8	3.1	27.28			7.6	0.9	0	1	0	6	69
3	1	2013	0	65	0	1.17	DM	1	1	0	0	1.05	0.8	1802	1829	1829	150	8.9	4.1	761	2.88	214	33.3	31	9.61	1.23	1.45	9.5	3.9	37.05	717.21	2.86	6.8	0.8	0	1	0	0	96
3	0	2013	0	66	0	1.79	DM	1	1	0	0	0.94	0.91	1564	1540	1564	150	9	3.56	219	2.34	239	45.7	122	10.8	1.32	1.53	9.5	7.1	67.45	193.85	2.29	6.8	0.91	0	1	0	1	81
3	0	2013	0	67	0	2.86	DM	1	1	0	0	0.94	0.99	1624	1926	1926	150	8.7	3.9	253	2.4	109	26.8	33	8.41	1.27	1.53	9.6	6.2	59.52	416.28	2.62	6.7	0.94	0	0	0	2	81
3	0	2009	0	39	0	1.36	Gou	0	0	0	0	1.22	1.21	1617	1686	1686	158	5.9	4	112	2.05	140	41.9	56	8.88	1.54	1.94	9.9	3.7	36.63	479.02	2.68	7.7	1.21	0	0	0	0	80
3	0	2009	0	40	0	2.45	Gou	0	0	0	0	1.2	1.21	1568	1612	1612	158	5.2	4.01	100	2	115	44.8	34	8.17	1.66	2.05	9.6	3.7	35.52	525.57	2.72	7.1	1.2	0	0	0	1	74
3	0	2009	0	41	0	4.47		0	1	0	0	1.09	1.07	1547	1385	1547	158	4.7	3.99	151	2.18	135	40.5	49	8.33	1.54	1.88	9.6	3.5	33.6	685.68	2.84	8.6	1.07	0	1	0	3	87
2	0	2009	0	23	0	1.19	SLE	0	1	0	0	1.13	1.1	1450	1430	1450	159	9.1	3.81	105	2.02	143	31.6	74	10.02	1.51	1.9	8.7	5	43.5	502.08	2.7	6.8	1.1	0	1	0	0	55
2	0	2009	0	23	0	2.28	SLE	0	1	0	0	1.06	1.17	1421	630	1421	159	10.1	4.13	73	1.86	166	42.7	85	9.74	1.54	1.92	8.8	5.1	44.88	108.72	2.04	4.3	1.06	0	1	0	1	56
3	0	2013	0	48	0	0.42	DM	1	1	0	0	1.13	1.17	2135	2093	2035	157	9.9	3.5	207	2.32	166	36.2	75	9.35	1.42	1.73	8.4	5.4	45.36	232.76	2.37	6.8	1.13	1	0	0	0	79
3	0	2013	0	49	0	1.04	DM	1	1	0	0	0.95	1.05	2085	2113	2113	157	10.1	3.76	187	2.27	266	41.7	129	9.6	1.24	1.53	8.6	5	43	592.02	2.77	6.2	0.95	1	1	0	1	94
3	0	2013	0	50	0	2.12	DM	1	1	0	0	1.12	1.18	2099	2143	2143	157	9.2	3.71	309	2.49	329	40.5	168	9.07	1.39	1.72	8.1	3.6	29.16	488.23	2.69	7	1.12	1	1	0	2	82
3	1	2013	0	60	1	0.48	DM	1	1	0	0	0.38	0.29				163	12	3.63	260	2.41	289	34.4	176	7.16	1.02	1.27	8.6	3.2	27.52	932.12	2.97	12.2	0.38	1	1	0	0	86
3	1	2013	1	56	1	1.1	DM	1	1	0	0	0.4	0.34		732	732	163	10.1	3.99	301	2.48	217	41.1	93	7	1.3	1.56	8.9	5.2	46.28	368.78	2.57	8	0.34	1	0	0	1	122
3	1	2013	0	57	1	2.17	DM	1	1	0	0	0.4	0.38		2058	2058	163	10.5	4.11	271	2.43	326	36.9	188	8.83	1.41	1.71	8.9	5.5	48.95	441.27	2.64	8.3	0.38	1	0	0	2	104
3	0	2013	1	60	1	0.15	CGN	0	1	0	1	1.18	0.95	2194	2336	2336	167														536.33	2.73		0.95	1	0	0	0	113
3	0	2013	1	61	1	0.76	CGN	0	1	0	1	0.98	1.05	1637	1581	1637	167	8.7	3.85	185	2.27	184	31.2	105	9.98	0.71	0.87	8.6	4.5	38.7	286.84	2.46	8.1	0.98	1	0	0	1	83
3	0	2013	1	62	1	1.84	CGN	0	1	0	1	1	1.03	1813	1499	1813	167	10.4	4.19	156	2.19	230	38.5	150	12.2	1.28	1.49	9	3.8	34.2	122.36	2.09	12.1	1	1	0	0	2	73
4	0	2009	0	65	0	0.68	CGN	0	1	0	0	1.16	1.18	1592	1776	1776	160	9.2	3.5	58	1.76	202	48.1	94	9.14	1.53	1.79	8.9	5.7	50.73	133.42	2.13	6	1.16	1	0	0	0	67
4	0	2009	0	65	0	1.77	CGN	0	1	0	0	1.06	1.07	1545	1567	1567	158	10	3.63	85	1.93	182	58.6	77	9.12	1.52	1.78	9	4.6	41.4	383.46	2.58	6	1.06	0	0	0	1	56
4		2009	0	66	0	2.77	CGN	0	1	0	0						160	10.3	3.78	46	1.66	202	60.1	106	9.66	1.57	1.85	9.1	5	45.5	526.62	2.72	5.8		0	0	0	2
4	0	2009	0	68	0	3.79		0	1	0	0	1.05	1.07	1426	1504	1504	160	9.7	3.61	46	1.66	190	58	102	9.21	1.33	1.57	9.2	4.3	39.56			6.2	1.05	0	0	0	3	58
4	0	2011	1	63	0	0.51	DM	1	0	1	1	1.03	1.13	1778	1928	1928	173	9.7	3.58	71	1.85	128	41	62	6.39			7.6	4.9	37.24	213	2.33	6.2	1.03	0	0	0	0	91
4	0	2011	1	66	0	2.93	DM	1	0	1	1	1.21	1.15	1501	1631	1631	173	10.1	4.08	270	2.43	151	29.8	57	6.7	1.17	1.46	8.4	3.8	31.92	577.87	2.76	8.1	1.15	0	0	0	2	75
4	0	2011	1	67	0	3.55	DM	1	0	1	1	1.07	1.14	1750	1788	1788	173	10.6	3.57	146	2.16	131	27.2	54	5.78	1.18	1.44	7.1	4.7	33.37	227.87	2.36	5.9	1.07	0	0	0	3	89
4	0	2011	1	68	0	4.64	DM	1	0	1	1	1.24	1.07	1475	1568	1568	173	10.1	3.71	149	2.17	135	26.8	59	7.09	1.23	1.5	7.5	4.5	33.75	257.61	2.41	6.8	1.07	0	0	0	4	72
4	0	2010	0	49	0	0.94	DM	1	1	0	0		1.11		2155	2155	151	10.9	4.27	193	2.29	206	44.8	91	6.62	1.6	2.03	9.9	4.2	41.58	67.03	1.83	5.8	1.11	0	0	0	0	87
4	0	2010	0	50	0	1.94	DM	1	1	0	0		1.14	2524		2524	151	10.8	4.23	142	2.15	205	47.5	106	6.51	1.66	1.97	10	4.2	42	91.57	1.96	5.4	1.14	0	0	0	1	82
4	0	2010	0	51	0	2.96		1	1	0	0		1.19	2342		2342	151	9.2	3.8	84	1.92	156	51.9	75	6.64	1.51	1.81	9.2	3.3	30.36	104.35	2.02	5.6	1.19	0	0	0	2	92
4	0	2010	0	53	0	4.35	DM	1	1	0	0		1	2283		2283	151	10.4	4.11	113	2.05	182	56.2	80	6.98	1.58	1.95	9.5	4.3	40.85	264.24	2.42	7.1	1	0	0	0	3	111
3	0	2011	1	35	1	0.89	HTN	0	1	0	0	1.1		2245	2410	2410	169	11.5	4.53	293	2.47	158	37.6	78	12.27	0.9	1.13	8.2	6	49.2	266.77	2.43	10.5	1.1	0	0	0	0	108
3	1	2011	1	37	1	1.91		0	1	0	0	0.72	0.87	1949	1787	1949	169	12.5	4.19	505	2.7	160	17.9	89	11.53	0.92	1.21	8.2	3	24.6	382.02	2.58	10.8	0.72	0	1	0	1	139
3	0	2011	1	38	1	3.3	HTN	0	1	0	0	1.23	1.09	1863	2047	2047	169	10.6	4.39	270	2.43	174	31.4	94	13.03	0.98	1.28	9.2	4.1	37.72	869.06	2.94	12.3	1.09	0	1	0	2	55
7	0	2009	0	61	0	0.33	DM	1	1	0	1	1.09	1.03	1584	1505	1584	162	8.2	3.58	44	1.64	137	44	69	6.13	1.6	1.98	8.8	4	35.2	130.61	2.12	9.1	1.03	0	1	0	0	68
7	1	2009	0	62	0	1.42	DM	1	1	0	1	0.68	0.94	2017	2143	2143	157	9.9	3.79	211	2.32	230	43.8	107	8.03	1.53	1.87	9	3.8	34.2	206.53	2.31	7	0.68	0	0	0	1	95
7	0	2009	0	62	0	2.41	DM	1	0	0	0	1.09	1.07	2527	2351	2527	156	9.8	3.88	162	2.21	228	37	119	8.94	1.64	2.02	9	5.3	47.7	55.01	1.74	7.7	1.07	0	0	0	2	101
7	0	2009	0	64	0	3.44		1	0	0	0	0.96	1.11	2561	2113	2561	156	10.1	4.06	261	2.42	244	44.8	125	8.94	1.54	1.87	10	4.4	44	228.83	2.36	9.6	0.96	0	0	0	3	84
7	1	2009	0	65	0	4.83	DM	1	0	0	0	0.86	0.86	2725	2482	2725	156	10	3.86	121	2.08	199	42.8	105	8.84	1.45	1.73	9.9	4.3	42.57	883.02	2.95	11	0.86	0	0	0	4	121
7	1	2009	0	66	0	5.45	DM	1	0	0	0	0.48	0.8	2243	2172	2243	156	11.1	3.92	241	2.38	189	47	89	7.62	1.66	2.08	9.6	4.1	39.36	168.45	2.23	9.2	0.48	0	0	0	5	91
7	1	2009	0	67	0	6.52	DM	1	0	0	0	0.95	0.72	2222	1831	2222	156	9.7	4.27	243	2.39	278	42.5	144	8.03	1.59	1.99	10	3.5	35	275.89	2.44	7.3	0.72	0	0	0	6	95
6	0	2010	0	42	0	9.08	CGN	0	1	0	0	1.04	1.05	1050	1223	1223	166	10.1	4.03	184	2.26	178	35.4	87	13.24	1.27	1.48	10.1	2.9	29.29	40.66	1.61	7.8	1.04	0	0	0	0	45
6	0	2010	0	42	0	1.35	CGN	0	1	0	0	1.14	1.04	1083	1123	1123	167	10.4	4.04	183	2.26	186	34.2	95	13.32	1.26	1.51	8.4	6.4	53.76	17.26	1.24	7.3	1.04	0	0	0	1	48
6	0	2010	0	43	0	2.38		0	1	0	0	1.04	1.03	1153	1360	1360	167	9.4	4.2	428	2.63	204	35	75	13.99	1	1.21	9.9	5.3	52.47	30.25	1.48	9.2	1.03	0	0	0	2	61
6	1	2010	0	45	0	12.91	CGN	0	0	0	0	1.09	0.82	1477	1416	1477	167	10.7	3.92	236	2.37	193	27.8	105	12.43	1.34	1.55	10.3	4.5	46.35	152.18	2.18	9.5	0.82	0	0	0	3	41
6	1	2010	0	46	0	13.53	CGN	0	0	0	0	0.96	0.88	1217	1206	1206	167	10.1	4.07	308	2.49	179	27.5	70	12.84	1.32	1.54	11	4.2	46.2	103.45	2.01	10.1	0.88	0	0	0	4	46
6	0	2010	0	47	0	14.61	CGN	0	0	0	0	0.98	0.94	1413	1369	1413	167	10	4.06	248	2.39	152	31.2	59	10.99	1.42	1.68	11	5.1	56.1	98.13	1.99	7.1	0.94	0	0	0	5	39
6	0	2010	1	55	0	10.99	CGN	0	0	0	0	1.1	1.1	2031	1844	2031	165	10.2	3.87	101	2	196	53.5	94	14.18	1.19	1.4	8.1	4	32.4			7.8	1.1	0	0	0	0	66
6	0	2010	1	56	0	11.99	CGN	0	0	0	0	1.05	0.98	1295	1365	1365	165	10.7	4.07	116	2.06	157	57.8	65	16.88	1.08	1.3	9.8	6.4	62.72	88.28	1.95	10	0.98	0	0	0	1	41
6	1	2010	1	58	0	13.02		0	0	0	0	0.91	0.89	1314	1332	1332	165	9.4	3.79	102	2.01	211	52.4	125	15.18	1.02	1.23	9.2	3	27.6	166.54	2.22	11.1	0.89	1	0	0	2	38
6	1	2010	1	59	0	14.41	CGN	0	0	0	0	0.87	0.88	1306	1268	1306	165	9.7	3.65	196	2.29	222	46.9	122	16.86	1.1	1.34	9.7	5.5	53.35	611.3	2.79	10.1	0.87	1	0	0	3	47
6	0	2010	1	59	0	15.03	CGN	0	0	0	0	1.06	0.92	1494	1586	1586	165	10.6	3.66	174	2.24	184	48.8	84	13.74	1.15	1.35	9.3	5.2	48.36	149.75	2.18	10.1	0.92	1	0	0	4	44
6	0	2010	1	61	0	16.1	CGN	0	0	0	0	1.07	1.07	1441	1549	1549	165	9.7	3.64	175	2.24	213	44.4	117	11.9	1.27		9.1	5.2	47.32	79.65	1.9	9.1	1.07	1	0	0	5	43
6	0	2010	0	43	0	3.26	DM	1	1	0	0	1.04	1.02	1506	1539	1539	164	8.9	3.06	1604	3.21	317	24.3	16	9.32	1.6	2	8	5.8	46.4	871.6	2.94	9	1.02	1	0	0	0	68
6	0	2010	0	44	0	4.25	DM	1	1	0	0	1.04	0.97	1527	1505	1527	164	11.3	3.41	797	2.9	334	36.2	39	11.03	1.51	1.84	9.5	7.3	69.35	537.68	2.73	8.2	0.97	1	0	0	1	53
6	0	2010	0	44	0	5.28		1	1	0	0	1.06	0.92	1913	1842	1913	164	11.4	3.59	587	2.77	207	40	45	11.08	1.49	1.81	10.3	6	61.8	726.56	2.86	7.3	0.92	1	0	0	2	77
6	0	2010	0	46	0	6.67	DM	1	1	0	0	1.09	1.06	1921	2184	2184	154	8.9	3.45	1599	3.2	355	25.6	23	10.13	1.33	1.69	10.1	4.8	48.48	224.34	2.35	9.4	1.06	1	0	0	3	81
6	1	2010	0	47	0	7.29	DM	1	1	0	0	0.84	0.91	3008	2216	3008	154	10.9	3.58	774	2.89	267	35.1	35	9.83	1.37	1.65	10.2	4.9	49.98	1278.35	3.11	8.2	0.84	0	1	0	4	100
6	1	2010	0	48	0	8.37	DM	1	1	0	0	0.94	0.66	1416	1735	1735	154	9.7	3.99	1816	3.26	529	22.4	42	8.63	1.52	1.8	10.6	4.9	51.94	574.7	2.76	8.5	0.66	0	0	0	5	71
3	1	2013	1	48	1	8.55	DM	1	1	0	0	1.24	0.82	3086	2881	3086	178	11.9	3.52	184	2.26	164	25.5	97	13.27	0.96	1.14	9.2	7.4	68.08	168.74	2.23	9.5	0.82	0	0	0	0	93
3	0	2013	1	49	1	9.16	DM	1	1	0	0	1.43	1.09	3219	2910	3219	178	13.1	3.75	170	2.23	156	27.5	86	11.19	1.08	1.25	10	5.3	53	1003.61	3	7	1.09	0	0	0	1	66
3	0	2013	1	50	1	10.26	DM	1	0	0	1	1.63	1.37	3670	2881	3670	178	9.8	3.47	162	2.21	147	23.6	97	9.91	1.53	1.8	8.7	5.6	48.72	1206.71	3.08	6.6	1.37	1	0	1	2	53
3	0	2010	1	60	0	0.81	CGN	0	1	0	0	1.16	1.22	1924	1715	1924	166	10.8	4.27	81	1.91	180	48.7	81	13.11	1.22	1.42	9.1	4.6	41.86	456.55	2.66	7.1	1.16	0	0	0	0	71
3	0	2010	1	61	0	1.81	CGN	0	1	0	0	1.19	1.54	1628	1521	1628	166	10.9	4.46	78	1.89	160	44.2	78	12.93	1.13	1.32	9.5	5.1	48.45	971.78	2.99	7.6	1.19	1	0	0	1	64
3	0	2010	1	61	0	2.84		0	1	0	0	1.23	1.18	1778	1954	1954	166	10.1	4.12	64	1.81	199	64.7	89	13.26	1.12	1.29	9.6	4.2	40.32	151.71	2.18	7.6	1.18	0	1	0	2	71
6	0	2010	1	53	0	0.67	CGN	0	1	0	0	1	0.92	1708	1812	1812	165	14.2	3.88	103	2.01	161	40.2	86	10.98	1.46	1.77	9	7	63	66.09	1.82	10.8	0.92	0	0	0	0	60
6	0	2010	1	54	0	1.67	CGN	0	1	0	0	1.11	1.01	1747	1486	1747	165	12.8	4.26	95	1.98	171	45.8	105	9.79	1.12	1.4	9.8	5.3	51.94	185.5	2.27	6.6	1.01	0	0	0	1	74
6	1	2010	1	63	0	2.7		0	1	0	0	0.82	0.62	2140	2316	2316	150	11.7	4.02	63	1.8	159	51.4	93	10.71	1.26	1.49	9.4	5.4	50.76	348.01	2.54	9	0.62	0	0	0	2	111
6	0	2010	1	57	0	4.09	CGN	0	1	0	0	0.96	0.9	1388	1521	1521	165	15	4.43	144	2.16	195	37.7	116	10.86	1.2	1.5	10.2	5	51	213.7	2.33	11.3	0.9	0	0	0	3	62
6	1	2010	1	58	1	4.71	CGN	0	1	1	0	0.8	0.75	1408	1329	1408	165	14.2	4.28	129	2.11	190	41.2	107	9.94	1.17	1.45	10.2	3.3	33.66	549.06	2.74	8.7	0.75	0	0	0	4	47
6	0	2010	1	59	1	5.78	CGN	0	1	1	0	1	0.95	1472	1421	1472	169	10.6	3.89	140	2.15	185	37.2	108	10.68	1.17	1.39	9.2	4.1	37.72	619.68	2.79	9.8	0.95	0	0	0	5	57
5	0	2010	1	56	0	1.28	PKD	0	0	0	0	1.16	1.09	1143	1235	1235	183	9.4	3.58	75	1.88	167	49.6	78	13.06			7.8	5.1	39.78	316	2.5		1.09	0	0	0	0	50
5	0	2010	1	57	1	2.28	PKD	0	1	0	0	1.07	1	1216	1194	1216	182	10.9	3.98	121	2.08	173	44.1	91	13.45	0.9	1.07	9.3	5.9	54.87	542.73	2.73	6.3	1	0	0	0	1	52
5	0	2010	1	57	1	3.3		0	1	0	0	1.22	1.12	1242	1336	1336	183	10.5	3.97	78	1.89	130	37.2	67	13.4	1.06	1.22	9.5	5.1	48.45	462.96	2.67	6.6	1.12	0	0	0	2	58
5	0	2010	1	59	1	4.7	PKD	0	1	0	0	1.03	0.95	1183	1120	1183	183	10.9	4.06	83	1.92	139	40.8	68	13.02	0.91	1.05	9.4	5.1	47.94	545.16	2.74	8.6	0.95	0	0	0	3	67
5	0	2010	1	60	1	5.31	PKD	0	1	0	0	1.29	1.08	1602	1640	1640	183	9.9	3.54	76	1.88	112	34	49	12.4	1.03	1.2	8.1	5.2	42.12	797.61	2.9	6.1	1.08	0	0	0	4	57
3	1	2012	0	72	0	0.48		1	1	1	0	0.84	0.92	2694		2694	151	10	3.03	110	2.04	195	41.5	126	5.42			8.1	3.6	29.16				0.84	0	0	0	0	134
3	1	2012	0	74	0	1.88	DM	1	1	1	0	0.45	0.63	2166	3579	3579	151	11.4	3.71	79	1.9	169	54.6	85	4.68			10.4	3.4	35.36	1335.21	3.13	4.3	0.45	0	0	0	1	150
3	1	2012	0	75	0	2.5	DM	1	1	1	0	0.61	0.63	2290	4441	4441	151	9.2	3.5	95	1.98	115	47	43	3.83			8.8	2.9	25.52				0.61	0	1	0	2	146
3	0	2013	1	62	1	0.86	DM	1	1	1	0	0.91	0.94	1843	1683	1843	165	8.9	3.95	192	2.28	167	26.3	91	8.61	1.23	1.49	8.7	5.9	51.33	875.21	2.94	10.6	0.91	1	0	0	0	60
3	0	2013	1	64	1	1.48	DM	1	1	1	0	0.97	0.98	2223	2110	2223	168	11	4.1	234	2.37	212	27.5	132	10.21	1.18	1.38	8.7	5	43.5	429.23	2.63	7.8	0.97	1	0	0	1	85
3	0	2013	1	65	1	2.56	DM	1	1	1	0	0.99	1.02	2267	2117	2267	168	10.1	4.09	291	2.46	220	22.6	126	11.89	1.21	1.48	9.1	7.4	67.34	689.81	2.84	8.7	0.99	1	0	0	2	62
5	0	2011	0	59	0	0.67	DM	1	1	0	0	1.14	1.24	2412	2303	2412	162	8.4	3.35	102	2.01	95	25.9	36	8.03	1.19	1.34	8.4	4	33.6	212.45	2.33	6.4	1.14	0	0	0	0	83
5	0	2011	0	60	0	1.69		1	1	0	0	0.99	1.07	1825	1755	1825	162	10.4	3.86	152	2.18	183	39.9	100	8.57	1.31	1.47	9.6	3.1	29.76	462.78	2.67	6.8	0.99	0	0	0	1	75
5	1	2011	0	62	0	3.09	DM	1	0	1	0	0.86	0.85	2147	2143	2147	162	11.4	3.67	187	2.27	197	36.4	104	8.07	1.38	1.57	9.1	4.3	39.13	193.27	2.29	7.4	0.85	0	0	0	2	76
5	1	2011	0	63	0	3.7	DM	1	0	1	0	0.5	0.66	2309	2072	2309	162	11.1	3.78	199	2.3	225	40.9	129	7.51	1.36	1.52	9.4	5.1	47.94	514.74	2.71	6.1	0.5	0	0	0	3	64
5	1	2011	0	64	0	4.77	DM	1	0	1	0	0.59	0.4	2253	1931	2253	162	10.3	3.81	159	2.2	178	35.9	105	7.08	1.5	1.74	9.4	4.8	45.12	479.39	2.68	5	0.4	0	0	0	4	79
3	0	2013	1	58	0	0.3	DM	1	0	0	1	1.26	1.34	2026	1988	2026	160														14.63	1.17		1.26	0	0	0	0	67
3	0	2013	1	59	0	0.92	DM	1	0	0	1	1.13	1.16	1504	1494	1504	160	8.9	3.87	255	2.41	188	34.5	73	12.61	1.25	1.51	9.1	5.1	46.41	166.76	2.22	9.3	1.13	0	0	0	1	47
3	0	2013	1	60	0	1.99	DM	1	0	0	1	1.2	1.13	1404	1449	1449	160	9.4	3.92	181	2.26	149	29.5	71	12.83	1.24	1.5	8.1	6.1	49.41	298.51	2.47	8.6	1.13	0	0	0	2	49
2	0	2014	1	46	1	0.21	DM	1	1	0	0	1.19	1.36	2165	2510	2510	170	10.6	3.58	124	2.09	170	14.5	87	9.17			9.4	5.5	51.7			6.2	1.19	0	0	0	0	83
2	0	2014	1	47	1	1.28	DM	1	1	0	0	1.18	1.09	2043	1958	2043	170	9.6	4.14	119	2.08	158	30.4	83	10.76	0.93	1.12	9.1	3.7	33.67	586.63	2.77	8	1.09	0	0	0	1	77
2	0	2013	1	62	0	1.29	CGN	0	0	0	0	1.15	1.12	1728	1835	1835	165	9.6	4.3	156	2.19	162	28.2	89	10.46	1.15	1.37	9.3	3.6	33.48	93.64	1.97	9.6	1.12	0	0	0	0	64
2	0	2013	1	53	0	1.91	CGN	0	0	0	0	1.09	1.11	2034	2027	2034	165	9.8	4.35	238	2.38	210	33.1	101	10.29	1.12	1.29	9.5	3.6	34.2	381.81	2.58	8	1.09	0	0	0	1	58
3	0	2013	0	49	1	1.42	DM	1	0	0	0	1.35	1.19	1458	1411	1458	160	11.5	4.05	127	2.1	256	45.8	154	9.05	1.35	1.59	9.6	7.2	69.12	199.59	2.3	9.9	1.19	1	0	0	0	56
3	0	2013	0	50	1	2.04	DM	1	0	0	0	1.15	1.24	1402	1460	1460	160	11.4	4.12	105	2.02	143	43.8	55	10.39	1.32	1.59	10	6.1	61	242.03	2.38	7.9	1.15	1	0	0	1	66
3	0	2013	0	51	1	3.1	DM	1	0	0	0	1.22	1.15	1442	1562	1562	160	11.2	3.95	134	2.13	229	36	129	7.73	1.44	1.73	10.5	4.1	43.05	134.11	2.13	7.7	1.15	1	0	0	2	72
2	0	2014	1	46	1	0.56	DM	1	1	0	0	1.03	1.11	2508	2389	2508	164	10.3	4.09	343	2.54	182	36.1	72	12.3	0.96	1.21	8.7	6.2	53.94	80.01	1.9	7	1.03	0	0	0	0	94
2	0	2014	1	47	1	1.63	DM	1	1	0	0	1.18	1.03	2487	2322	2487	164	11	4.33	475	2.68	195	26.2	102	12.71	1.01	1.27	9.7	6.2	60.14	224.24	2.35	8.9	1.03	0	0	0	1	102
2	0	2014	1	47	1	2.02	CIN	0	1	0	0	1.14	1.29	1384	1517	1517	163	10.8	4.13	130	2.11	154	23.1	77	10.78	1.56	1.89	7.7	5.1	39.27	449.71	2.65	7	1.14	1	0	0	0	71
2	0	2014	1	48	1	3.09	CIN	0	1	0	0	1.11	1.15	1541	1536	1541	163	8.6	4.29	94	1.97	177	39.6	112	11.46	1.26	1.56	8.4	5.5	46.2	450.29	2.65	8.9	1.11	1	0	0	1	67
2	0	2014	1	69	0	0.29	PKD	1	1	0	0	1.15	1.26	1852	1973	1973	163	11	3.83	84	1.92	226	66	124	9.92	1.1	1.36	8.7	6	52.2			7.9	1.15	0	0	0	0	42
2	0	2014	1	70	0	1.38	PKD	1	1	0	0	1.2	1.13	1967	2084	2084	163	11.3	3.71	90	1.95	209	42.8	141	7.56	1.24	1.47	8.2	2.8	22.96	579.52	2.76	6.5	1.13	0	0	0	1	65
